# Supplementary material for: Linking genomic evolutionary transitions to ecological phenotypic adaptations in Spirochaetes
Source: bioRxiv. 2025 Jul 4:2025.07.04.663154. Preprint. [Version 1] doi: 10.1101/2025.07.04.663154 (PMC12236494; doi:10.1101/2025.07.04.663154)
Supplement: Supplement 1 — Figure S1. Pangenome analysis of the phylum Spirochaetes. (A) Pangenome accumulation plot of the Spirochaetes phylum representing the cumulative number of different OGs. This was calculated using 100 random iterations in the presence/absence matrix of OGs. Each blue dot represents one iteration, and the black line is the smooth curve of regression calculated using a generalized additive model (gam) with a cubic spline under the formula y ~ s(x, bs = “cs”). (B) Cumulative (green dots) and non-cumulative (blue dots) numbers of orthologs shared as the number of species increases in the range 2 to 172. The Y axis is represented in logarithmic scale to facilitate visualization. Figure S2. Phylogenetic comparisons of the Spirochaetes phylum (I). (A) Co-phylo plot representing the comparison between the phylogeny obtained under the unrooted homogeneous model of evolution (LG+F+I+R10, left side) and the unrooted heterogeneous model of evolution (LG+C20+R10, right side). Red lines connect the same leaves (species) in both trees. (B) Co-phylo plot representing the comparison between the phylogeny obtained under the rooted homogeneous model of evolution (LG+F+I+R10, left side) and the rooted heterogeneous model of evolution (LG+C20+R10, right side). Red lines connect the same leaves (species) in both trees. Figure S3. Phylogenetic comparisons of the Spirochaetes phylum (II). (A) Co-phylo plot representing the comparison between the phylogeny obtained under the rooted homogeneous model of evolution (LG+F+I+R10, left side) and the unrooted homogeneous model of evolution (LG+F+I+R10, right side). Red lines connect the same leaves (species) in both trees. (B) Co-phylo plot representing the comparison between the phylogeny obtained under the rooted heterogeneous model of evolution (LG+C20+R10, left side) and the unrooted heterogeneous model of evolution (LG+C20+R10, right side). Red lines connect the same leaves (species) in both trees. Figure S4. Phylogenetic comparisons of the Sp [file media-1.zip › supplementary data/Table_S2.xlsx]

## Sheet: Table_S2
Species1	Species2	POCP (%)
Borreliella chilensis	Borreliella chilensis	100
Longinema margulisiae	Borreliella chilensis	8.7522
Treponema denticola	Borreliella chilensis	14.0898
Borrelia turicatae	Borreliella chilensis	84.7387
Leptospira borgpetersenii	Borreliella chilensis	7.1466
Leptospira biflexa	Borreliella chilensis	5.9613
Borrelia recurrentis	Borreliella chilensis	81.5135
Leptospira interrogans	Borreliella chilensis	6.1518
Brachyspira murdochii	Borreliella chilensis	9.2744
Brachyspira pilosicoli	Borreliella chilensis	10.9779
Sediminispirochaeta smaragdinae	Borreliella chilensis	11.6573
Borreliella valaisiana	Borreliella chilensis	89.2752
Borreliella burgdorferi	Borreliella chilensis	87.5234
Spirochaeta thermophila	Borreliella chilensis	16.5094
Sphaerochaeta globosa	Borreliella chilensis	10.9072
Treponema succinifaciens	Borreliella chilensis	12.8298
Borreliella bavariensis	Borreliella chilensis	96.8872
Parasphaerochaeta coccoides	Borreliella chilensis	14.7361
Treponema brennaborense	Borreliella chilensis	13.808
Leadbettera azotonutricia	Borreliella chilensis	11.6737
Treponema primitia	Borreliella chilensis	11.8846
Treponema paraluiscuniculi	Borreliella chilensis	19.4728
Gracilinema caldarium	Borreliella chilensis	14.9812
Brachyspira intermedia	Borreliella chilensis	8.5814
Sphaerochaeta pleomorpha	Borreliella chilensis	10.9153
Spirochaeta africana	Borreliella chilensis	14.4644
Leptonema illini	Borreliella chilensis	5.192
Leptospira inadai	Borreliella chilensis	5.8159
Leptospira broomii	Borreliella chilensis	5.7161
Leptospira kmetyi	Borreliella chilensis	5.8409
Leptospira alexanderi	Borreliella chilensis	6.121
Leptospira kirschneri	Borreliella chilensis	6.4999
Leptospira licerasiae	Borreliella chilensis	6.0568
Treponema saccharophilum	Borreliella chilensis	11.0847
Borrelia crocidurae	Borreliella chilensis	75.1295
Turneriella parva	Borreliella chilensis	4.9164
Leptospira meyeri	Borreliella chilensis	5.6014
Leptospira wolffii	Borreliella chilensis	5.886
Leptospira fainei	Borreliella chilensis	5.6905
Leptospira noguchii	Borreliella chilensis	6.0914
Leptospira mayottensis	Borreliella chilensis	6.4287
Leptospira santarosai	Borreliella chilensis	6.2285
Brachyspira hampsonii	Borreliella chilensis	9.3723
Leptospira vanthielii	Borreliella chilensis	5.4326
Leptospira yanagawae	Borreliella chilensis	5.9166
Leptospira terpstrae	Borreliella chilensis	5.8285
Leptospira wolbachii	Borreliella chilensis	5.7253
Leptospira alstonii	Borreliella chilensis	5.9178
Alkalispirochaeta alkalica	Borreliella chilensis	14.2615
Sediminispirochaeta bajacaliforniensis	Borreliella chilensis	11.7822
Brachyspira innocens	Borreliella chilensis	8.7804
Treponema pallidum	Borreliella chilensis	19.2636
Treponema vincentii	Borreliella chilensis	15.1181
Treponema maltophilum	Borreliella chilensis	14.9367
Spirochaeta cellobiosiphila	Borreliella chilensis	14.0328
Treponema pedis	Borreliella chilensis	14.476
Borrelia persica	Borreliella chilensis	72.4947
Borrelia hispanica	Borreliella chilensis	72.694
Salinispira pacifica	Borreliella chilensis	13.1838
Borrelia parkeri	Borreliella chilensis	86.1035
Brachyspira alvinipulli	Borreliella chilensis	8.0877
Borrelia duttonii	Borreliella chilensis	61.3314
Treponema putidum	Borreliella chilensis	13.7941
Spirochaeta lutea	Borreliella chilensis	14.1425
Brachyspira suanatina	Borreliella chilensis	8.9155
Leptospira tipperaryensis	Borreliella chilensis	5.6619
Borrelia anserina	Borreliella chilensis	87.6503
Borreliella mayonii	Borreliella chilensis	87.975
Marispirochaeta aestuarii	Borreliella chilensis	11.9693
Leptospira venezuelensis	Borreliella chilensis	5.9271
Leptospira hartskeerlii	Borreliella chilensis	6.1914
Leptospira saintgironsiae	Borreliella chilensis	6.1313
Leptospira adleri	Borreliella chilensis	5.6616
Leptospira perolatii	Borreliella chilensis	6.0238
Leptospira barantonii	Borreliella chilensis	5.7613
Leptospira harrisiae	Borreliella chilensis	6.0566
Leptospira ellisii	Borreliella chilensis	5.7161
Leptospira levettii	Borreliella chilensis	6.2584
Leptospira brenneri	Borreliella chilensis	5.6359
Leptospira neocaledonica	Borreliella chilensis	5.8465
Leptospira haakeii	Borreliella chilensis	6.0251
Alkalispirochaeta sphaeroplastigenens	Borreliella chilensis	13.5589
Borreliella tachyglossi	Borreliella chilensis	87.3551
Leptospira johnsonii	Borreliella chilensis	5.9676
Leptospira ellinghausenii	Borreliella chilensis	5.7753
Leptospira kobayashii	Borreliella chilensis	5.6963
Leptospira ryugenii	Borreliella chilensis	5.9816
Sphaerochaeta halotolerans	Borreliella chilensis	11.8439
Leptospira stimsonii	Borreliella chilensis	5.3169
Leptospira yasudae	Borreliella chilensis	5.6638
Borrelia turcica	Borreliella chilensis	79.6148
Leptospira fletcheri	Borreliella chilensis	6.5324
Leptospira kanakyensis	Borreliella chilensis	5.7306
Leptospira bourretii	Borreliella chilensis	5.4065
Leptospira selangorensis	Borreliella chilensis	6.0689
Leptospira montravelensis	Borreliella chilensis	5.7216
Leptospira koniamboensis	Borreliella chilensis	5.8118
Leptospira perdikensis	Borreliella chilensis	5.768
Leptospira langatensis	Borreliella chilensis	6.1238
Leptospira sarikeiensis	Borreliella chilensis	5.7225
Leptospira kemamanensis	Borreliella chilensis	6.2643
Leptospira jelokensis	Borreliella chilensis	5.9289
Leptospira semungkikensis	Borreliella chilensis	6.3467
Leptospira andrefontaineae	Borreliella chilensis	5.9645
Leptospira congkakensis	Borreliella chilensis	5.7633
Leptospira bouyouniensis	Borreliella chilensis	5.7906
Leptospira mtsangambouensis	Borreliella chilensis	5.5901
Leptospira gomenensis	Borreliella chilensis	5.8786
Leptospira ognonensis	Borreliella chilensis	5.8335
Leptospira noumeaensis	Borreliella chilensis	5.7106
Leptospira dzoumogneensis	Borreliella chilensis	6.1949
Leptospira bandrabouensis	Borreliella chilensis	5.7672
Leptospira idonii	Borreliella chilensis	5.7927
Leptospira ilyithenensis	Borreliella chilensis	5.6276
Leptospira fluminis	Borreliella chilensis	6.3362
Leptospira weilii	Borreliella chilensis	6.1
Brachyspira aalborgi	Borreliella chilensis	11.1419
Treponema phagedenis	Borreliella chilensis	14.2978
Thiospirochaeta perfilievii	Borreliella chilensis	13.1485
Oceanispirochaeta crateris	Borreliella chilensis	13.9435
Borrelia maritima	Borreliella chilensis	92.5808
Bullifex porci	Borreliella chilensis	13.6465
Borrelia mahuryensis	Borreliella chilensis	79.0428
Treponema ruminis	Borreliella chilensis	11.7056
Treponema rectale	Borreliella chilensis	13.2585
Spirochaeta isovalerica	Borreliella chilensis	12.0207
Treponema zioleckii	Borreliella chilensis	10.8502
Treponema peruense	Borreliella chilensis	13.4945
Breznakiella homolactica	Borreliella chilensis	10.6067
Leptospira abararensis	Borreliella chilensis	5.478
Leptospira ainazelensis	Borreliella chilensis	5.3295
Leptospira chreensis	Borreliella chilensis	5.585
Leptospira ainlahdjerensis	Borreliella chilensis	5.2733
Treponema medium	Borreliella chilensis	15.1458
Brachyspira hyodysenteriae	Borreliella chilensis	9.5211
Treponema parvum	Borreliella chilensis	14.3578
Borrelia miyamotoi	Borreliella chilensis	87.6023
Borrelia hermsii	Borreliella chilensis	84.4056
Teretinema zuelzerae	Borreliella chilensis	12.4524
Leptospira sanjuanensis	Borreliella chilensis	5.7794
Brucepastera parasyntrophica	Borreliella chilensis	11.2903
Treponema porcinum	Borreliella chilensis	15.1577
Borrelia coriaceae	Borreliella chilensis	68.8969
Borrelia venezuelensis	Borreliella chilensis	82.6216
Borrelia puertoricensis	Borreliella chilensis	73.3122
Thermospira aquatica	Borreliella chilensis	9.6363
Treponema socranskii	Borreliella chilensis	13.5216
Borreliella afzelii	Borreliella chilensis	93.5012
Borreliella garinii	Borreliella chilensis	93.6257
Borrelia fainii	Borreliella chilensis	85.3583
Entomospira nematocera	Borreliella chilensis	18.3313
Entomospira entomophilus	Borreliella chilensis	17.144
Entomospira culicis	Borreliella chilensis	17.4137
Borreliella yangtzensis	Borreliella chilensis	96.5423
Borreliella spielmanii	Borreliella chilensis	97.0346
Borreliella lanei	Borreliella chilensis	96.968
Borreliella kurtenbachii	Borreliella chilensis	96.8595
Borreliella japonica	Borreliella chilensis	96.7403
Borreliella finlandensis	Borreliella chilensis	96.6979
Borreliella californiensis	Borreliella chilensis	96.7796
Borreliella turdi	Borreliella chilensis	97.0751
Borreliella tanukii	Borreliella chilensis	96.3736
Borreliella bissettii	Borreliella chilensis	96.5878
Borreliella carolinensis	Borreliella chilensis	97.1792
Borreliella lusitaniae	Borreliella chilensis	97.0011
Borreliella americana	Borreliella chilensis	96.6186
Borreliella andersonii	Borreliella chilensis	95.766
Treponema bryantii	Borreliella chilensis	11.5004
Brevinema andersonii	Borreliella chilensis	11.3511
Alkalispirochaeta americana	Borreliella chilensis	13.3743
Treponema berlinense	Borreliella chilensis	14.7386
Treponema pectinovorum	Borreliella chilensis	15.7458
Borreliella chilensis	Longinema margulisiae	8.7522
Longinema margulisiae	Longinema margulisiae	100
Treponema denticola	Longinema margulisiae	10.73
Borrelia turicatae	Longinema margulisiae	8.9798
Leptospira borgpetersenii	Longinema margulisiae	11.5683
Leptospira biflexa	Longinema margulisiae	10.7143
Borrelia recurrentis	Longinema margulisiae	8.6076
Leptospira interrogans	Longinema margulisiae	10.4177
Brachyspira murdochii	Longinema margulisiae	14.0708
Brachyspira pilosicoli	Longinema margulisiae	14.8444
Sediminispirochaeta smaragdinae	Longinema margulisiae	14.3472
Borreliella valaisiana	Longinema margulisiae	8.3793
Borreliella burgdorferi	Longinema margulisiae	8.0784
Spirochaeta thermophila	Longinema margulisiae	19.8279
Sphaerochaeta globosa	Longinema margulisiae	12.2686
Treponema succinifaciens	Longinema margulisiae	11.0854
Borreliella bavariensis	Longinema margulisiae	9.1285
Parasphaerochaeta coccoides	Longinema margulisiae	12.216
Treponema brennaborense	Longinema margulisiae	13.3927
Leadbettera azotonutricia	Longinema margulisiae	13.1066
Treponema primitia	Longinema margulisiae	13.3882
Treponema paraluiscuniculi	Longinema margulisiae	10.3628
Gracilinema caldarium	Longinema margulisiae	17.1569
Brachyspira intermedia	Longinema margulisiae	13.7535
Sphaerochaeta pleomorpha	Longinema margulisiae	12.6763
Spirochaeta africana	Longinema margulisiae	14.2287
Leptonema illini	Longinema margulisiae	10.1769
Leptospira inadai	Longinema margulisiae	10.5247
Leptospira broomii	Longinema margulisiae	10.6727
Leptospira kmetyi	Longinema margulisiae	10.4147
Leptospira alexanderi	Longinema margulisiae	10.5442
Leptospira kirschneri	Longinema margulisiae	10.95
Leptospira licerasiae	Longinema margulisiae	10.8592
Treponema saccharophilum	Longinema margulisiae	10.9023
Borrelia crocidurae	Longinema margulisiae	7.8997
Turneriella parva	Longinema margulisiae	9.4213
Leptospira meyeri	Longinema margulisiae	10.4797
Leptospira wolffii	Longinema margulisiae	10.4732
Leptospira fainei	Longinema margulisiae	10.6563
Leptospira noguchii	Longinema margulisiae	10.2338
Leptospira mayottensis	Longinema margulisiae	10.8475
Leptospira santarosai	Longinema margulisiae	10.6501
Brachyspira hampsonii	Longinema margulisiae	14.3645
Leptospira vanthielii	Longinema margulisiae	10.0093
Leptospira yanagawae	Longinema margulisiae	10.5035
Leptospira terpstrae	Longinema margulisiae	10.4342
Leptospira wolbachii	Longinema margulisiae	10.3877
Leptospira alstonii	Longinema margulisiae	10.4284
Alkalispirochaeta alkalica	Longinema margulisiae	14.0043
Sediminispirochaeta bajacaliforniensis	Longinema margulisiae	14.4213
Brachyspira innocens	Longinema margulisiae	13.8571
Treponema pallidum	Longinema margulisiae	10.4046
Treponema vincentii	Longinema margulisiae	10.9965
Treponema maltophilum	Longinema margulisiae	11.968
Spirochaeta cellobiosiphila	Longinema margulisiae	12.7621
Treponema pedis	Longinema margulisiae	10.6746
Borrelia persica	Longinema margulisiae	8.0132
Borrelia hispanica	Longinema margulisiae	7.66
Salinispira pacifica	Longinema margulisiae	13.9263
Borrelia parkeri	Longinema margulisiae	9.354
Brachyspira alvinipulli	Longinema margulisiae	12.7273
Borrelia duttonii	Longinema margulisiae	6.6145
Treponema putidum	Longinema margulisiae	10.7143
Spirochaeta lutea	Longinema margulisiae	15.067
Brachyspira suanatina	Longinema margulisiae	13.7322
Leptospira tipperaryensis	Longinema margulisiae	10.2
Borrelia anserina	Longinema margulisiae	8.7822
Borreliella mayonii	Longinema margulisiae	8.2128
Marispirochaeta aestuarii	Longinema margulisiae	15.8616
Leptospira venezuelensis	Longinema margulisiae	10.5974
Leptospira hartskeerlii	Longinema margulisiae	11.2263
Leptospira saintgironsiae	Longinema margulisiae	11.0807
Leptospira adleri	Longinema margulisiae	10.181
Leptospira perolatii	Longinema margulisiae	10.6214
Leptospira barantonii	Longinema margulisiae	10.1769
Leptospira harrisiae	Longinema margulisiae	10.6547
Leptospira ellisii	Longinema margulisiae	10.2641
Leptospira levettii	Longinema margulisiae	10.8868
Leptospira brenneri	Longinema margulisiae	10.4485
Leptospira neocaledonica	Longinema margulisiae	10.5819
Leptospira haakeii	Longinema margulisiae	10.8865
Alkalispirochaeta sphaeroplastigenens	Longinema margulisiae	13.5959
Borreliella tachyglossi	Longinema margulisiae	9.0126
Leptospira johnsonii	Longinema margulisiae	10.8839
Leptospira ellinghausenii	Longinema margulisiae	10.542
Leptospira kobayashii	Longinema margulisiae	10.1556
Leptospira ryugenii	Longinema margulisiae	10.8455
Sphaerochaeta halotolerans	Longinema margulisiae	14.1244
Leptospira stimsonii	Longinema margulisiae	9.8126
Leptospira yasudae	Longinema margulisiae	10.3041
Borrelia turcica	Longinema margulisiae	8.6676
Leptospira fletcheri	Longinema margulisiae	11.2173
Leptospira kanakyensis	Longinema margulisiae	10.3721
Leptospira bourretii	Longinema margulisiae	10.4144
Leptospira selangorensis	Longinema margulisiae	10.8314
Leptospira montravelensis	Longinema margulisiae	10.5901
Leptospira koniamboensis	Longinema margulisiae	10.5435
Leptospira perdikensis	Longinema margulisiae	10.6442
Leptospira langatensis	Longinema margulisiae	10.8922
Leptospira sarikeiensis	Longinema margulisiae	10.3197
Leptospira kemamanensis	Longinema margulisiae	11.057
Leptospira jelokensis	Longinema margulisiae	10.6903
Leptospira semungkikensis	Longinema margulisiae	11.1001
Leptospira andrefontaineae	Longinema margulisiae	10.7193
Leptospira congkakensis	Longinema margulisiae	10.5349
Leptospira bouyouniensis	Longinema margulisiae	10.4213
Leptospira mtsangambouensis	Longinema margulisiae	10.5036
Leptospira gomenensis	Longinema margulisiae	10.3842
Leptospira ognonensis	Longinema margulisiae	10.6604
Leptospira noumeaensis	Longinema margulisiae	10.4634
Leptospira dzoumogneensis	Longinema margulisiae	10.8741
Leptospira bandrabouensis	Longinema margulisiae	10.4925
Leptospira idonii	Longinema margulisiae	10.389
Leptospira ilyithenensis	Longinema margulisiae	10.2419
Leptospira fluminis	Longinema margulisiae	11.0865
Leptospira weilii	Longinema margulisiae	10.3966
Brachyspira aalborgi	Longinema margulisiae	14.8294
Treponema phagedenis	Longinema margulisiae	11.2739
Thiospirochaeta perfilievii	Longinema margulisiae	13.2599
Oceanispirochaeta crateris	Longinema margulisiae	14.357
Borrelia maritima	Longinema margulisiae	8.7532
Bullifex porci	Longinema margulisiae	10.513
Borrelia mahuryensis	Longinema margulisiae	8.485
Treponema ruminis	Longinema margulisiae	11.2566
Treponema rectale	Longinema margulisiae	11.6755
Spirochaeta isovalerica	Longinema margulisiae	13.6136
Treponema zioleckii	Longinema margulisiae	10.3012
Treponema peruense	Longinema margulisiae	11.5369
Breznakiella homolactica	Longinema margulisiae	12.7361
Leptospira abararensis	Longinema margulisiae	10.2865
Leptospira ainazelensis	Longinema margulisiae	9.7786
Leptospira chreensis	Longinema margulisiae	10.6275
Leptospira ainlahdjerensis	Longinema margulisiae	9.8625
Treponema medium	Longinema margulisiae	11.0366
Brachyspira hyodysenteriae	Longinema margulisiae	13.9603
Treponema parvum	Longinema margulisiae	12.1346
Borrelia miyamotoi	Longinema margulisiae	8.9806
Borrelia hermsii	Longinema margulisiae	9.1244
Teretinema zuelzerae	Longinema margulisiae	14.433
Leptospira sanjuanensis	Longinema margulisiae	10.3231
Brucepastera parasyntrophica	Longinema margulisiae	12.8726
Treponema porcinum	Longinema margulisiae	13.2525
Borrelia coriaceae	Longinema margulisiae	7.7862
Borrelia venezuelensis	Longinema margulisiae	8.8056
Borrelia puertoricensis	Longinema margulisiae	7.7729
Thermospira aquatica	Longinema margulisiae	78.1178
Treponema socranskii	Longinema margulisiae	11.5588
Borreliella afzelii	Longinema margulisiae	9.0468
Borreliella garinii	Longinema margulisiae	9.1323
Borrelia fainii	Longinema margulisiae	9.0831
Entomospira nematocera	Longinema margulisiae	10.6743
Entomospira entomophilus	Longinema margulisiae	10.5755
Entomospira culicis	Longinema margulisiae	10.4943
Borreliella yangtzensis	Longinema margulisiae	8.8028
Borreliella spielmanii	Longinema margulisiae	8.776
Borreliella lanei	Longinema margulisiae	9.0294
Borreliella kurtenbachii	Longinema margulisiae	8.9091
Borreliella japonica	Longinema margulisiae	8.8339
Borreliella finlandensis	Longinema margulisiae	8.9627
Borreliella californiensis	Longinema margulisiae	8.8574
Borreliella turdi	Longinema margulisiae	9.0642
Borreliella tanukii	Longinema margulisiae	8.808
Borreliella bissettii	Longinema margulisiae	8.9921
Borreliella carolinensis	Longinema margulisiae	9.0748
Borreliella lusitaniae	Longinema margulisiae	9.0643
Borreliella americana	Longinema margulisiae	8.8791
Borreliella andersonii	Longinema margulisiae	8.9323
Treponema bryantii	Longinema margulisiae	10.8959
Brevinema andersonii	Longinema margulisiae	19.7365
Alkalispirochaeta americana	Longinema margulisiae	13.7472
Treponema berlinense	Longinema margulisiae	12.0319
Treponema pectinovorum	Longinema margulisiae	12.4455
Borreliella chilensis	Treponema denticola	14.0898
Longinema margulisiae	Treponema denticola	10.73
Treponema denticola	Treponema denticola	100
Borrelia turicatae	Treponema denticola	14.3338
Leptospira borgpetersenii	Treponema denticola	8.4523
Leptospira biflexa	Treponema denticola	8.1742
Borrelia recurrentis	Treponema denticola	14.2183
Leptospira interrogans	Treponema denticola	7.5923
Brachyspira murdochii	Treponema denticola	11.9479
Brachyspira pilosicoli	Treponema denticola	12.9321
Sediminispirochaeta smaragdinae	Treponema denticola	20.0915
Borreliella valaisiana	Treponema denticola	13.1464
Borreliella burgdorferi	Treponema denticola	13.2291
Spirochaeta thermophila	Treponema denticola	21.5087
Sphaerochaeta globosa	Treponema denticola	16.7747
Treponema succinifaciens	Treponema denticola	26.6004
Borreliella bavariensis	Treponema denticola	13.8444
Parasphaerochaeta coccoides	Treponema denticola	19.8165
Treponema brennaborense	Treponema denticola	30.9547
Leadbettera azotonutricia	Treponema denticola	25.178
Treponema primitia	Treponema denticola	25.9043
Treponema paraluiscuniculi	Treponema denticola	35.2621
Gracilinema caldarium	Treponema denticola	27.514
Brachyspira intermedia	Treponema denticola	11.4531
Sphaerochaeta pleomorpha	Treponema denticola	17.4362
Spirochaeta africana	Treponema denticola	19.7363
Leptonema illini	Treponema denticola	7.7789
Leptospira inadai	Treponema denticola	7.4236
Leptospira broomii	Treponema denticola	7.5843
Leptospira kmetyi	Treponema denticola	7.2136
Leptospira alexanderi	Treponema denticola	7.9394
Leptospira kirschneri	Treponema denticola	7.954
Leptospira licerasiae	Treponema denticola	7.6645
Treponema saccharophilum	Treponema denticola	26.0837
Borrelia crocidurae	Treponema denticola	12.7031
Turneriella parva	Treponema denticola	7.2176
Leptospira meyeri	Treponema denticola	7.9837
Leptospira wolffii	Treponema denticola	7.7338
Leptospira fainei	Treponema denticola	7.6218
Leptospira noguchii	Treponema denticola	7.4152
Leptospira mayottensis	Treponema denticola	7.9311
Leptospira santarosai	Treponema denticola	7.868
Brachyspira hampsonii	Treponema denticola	11.9703
Leptospira vanthielii	Treponema denticola	8.0492
Leptospira yanagawae	Treponema denticola	7.9834
Leptospira terpstrae	Treponema denticola	8.0057
Leptospira wolbachii	Treponema denticola	8.1419
Leptospira alstonii	Treponema denticola	8.1223
Alkalispirochaeta alkalica	Treponema denticola	20.2397
Sediminispirochaeta bajacaliforniensis	Treponema denticola	20.413
Brachyspira innocens	Treponema denticola	12.1398
Treponema pallidum	Treponema denticola	35.1398
Treponema vincentii	Treponema denticola	52.054
Treponema maltophilum	Treponema denticola	41.778
Spirochaeta cellobiosiphila	Treponema denticola	19.4472
Treponema pedis	Treponema denticola	68.0102
Borrelia persica	Treponema denticola	12.5723
Borrelia hispanica	Treponema denticola	12.3381
Salinispira pacifica	Treponema denticola	19.2091
Borrelia parkeri	Treponema denticola	14.7678
Brachyspira alvinipulli	Treponema denticola	11.6943
Borrelia duttonii	Treponema denticola	10.3733
Treponema putidum	Treponema denticola	79.1516
Spirochaeta lutea	Treponema denticola	20.8226
Brachyspira suanatina	Treponema denticola	11.6174
Leptospira tipperaryensis	Treponema denticola	7.3237
Borrelia anserina	Treponema denticola	14.327
Borreliella mayonii	Treponema denticola	13.0962
Marispirochaeta aestuarii	Treponema denticola	20.0823
Leptospira venezuelensis	Treponema denticola	7.3949
Leptospira hartskeerlii	Treponema denticola	7.7665
Leptospira saintgironsiae	Treponema denticola	7.4553
Leptospira adleri	Treponema denticola	7.1864
Leptospira perolatii	Treponema denticola	7.9263
Leptospira barantonii	Treponema denticola	7.2243
Leptospira harrisiae	Treponema denticola	7.781
Leptospira ellisii	Treponema denticola	7.2097
Leptospira levettii	Treponema denticola	7.931
Leptospira brenneri	Treponema denticola	7.9097
Leptospira neocaledonica	Treponema denticola	7.4526
Leptospira haakeii	Treponema denticola	7.5999
Alkalispirochaeta sphaeroplastigenens	Treponema denticola	19.4856
Borreliella tachyglossi	Treponema denticola	14.221
Leptospira johnsonii	Treponema denticola	7.6714
Leptospira ellinghausenii	Treponema denticola	7.5963
Leptospira kobayashii	Treponema denticola	8.0225
Leptospira ryugenii	Treponema denticola	7.521
Sphaerochaeta halotolerans	Treponema denticola	17.2074
Leptospira stimsonii	Treponema denticola	7.3868
Leptospira yasudae	Treponema denticola	7.7463
Borrelia turcica	Treponema denticola	13.8261
Leptospira fletcheri	Treponema denticola	8.0129
Leptospira kanakyensis	Treponema denticola	7.8132
Leptospira bourretii	Treponema denticola	8.1509
Leptospira selangorensis	Treponema denticola	7.4831
Leptospira montravelensis	Treponema denticola	8.2647
Leptospira koniamboensis	Treponema denticola	7.2677
Leptospira perdikensis	Treponema denticola	7.7307
Leptospira langatensis	Treponema denticola	7.5307
Leptospira sarikeiensis	Treponema denticola	7.319
Leptospira kemamanensis	Treponema denticola	8.0586
Leptospira jelokensis	Treponema denticola	8.0108
Leptospira semungkikensis	Treponema denticola	7.7491
Leptospira andrefontaineae	Treponema denticola	7.4218
Leptospira congkakensis	Treponema denticola	7.9637
Leptospira bouyouniensis	Treponema denticola	7.557
Leptospira mtsangambouensis	Treponema denticola	8.1416
Leptospira gomenensis	Treponema denticola	7.377
Leptospira ognonensis	Treponema denticola	7.6663
Leptospira noumeaensis	Treponema denticola	7.9526
Leptospira dzoumogneensis	Treponema denticola	7.8491
Leptospira bandrabouensis	Treponema denticola	8.1542
Leptospira idonii	Treponema denticola	7.8023
Leptospira ilyithenensis	Treponema denticola	8.2034
Leptospira fluminis	Treponema denticola	7.5647
Leptospira weilii	Treponema denticola	7.468
Brachyspira aalborgi	Treponema denticola	12.7023
Treponema phagedenis	Treponema denticola	46.5337
Thiospirochaeta perfilievii	Treponema denticola	19.5797
Oceanispirochaeta crateris	Treponema denticola	19.9934
Borrelia maritima	Treponema denticola	13.9812
Bullifex porci	Treponema denticola	17.6667
Borrelia mahuryensis	Treponema denticola	13.5471
Treponema ruminis	Treponema denticola	26.7783
Treponema rectale	Treponema denticola	27.9018
Spirochaeta isovalerica	Treponema denticola	19.3195
Treponema zioleckii	Treponema denticola	26.2139
Treponema peruense	Treponema denticola	29.1429
Breznakiella homolactica	Treponema denticola	23.5098
Leptospira abararensis	Treponema denticola	8.2077
Leptospira ainazelensis	Treponema denticola	7.4414
Leptospira chreensis	Treponema denticola	8.0114
Leptospira ainlahdjerensis	Treponema denticola	7.3579
Treponema medium	Treponema denticola	55.7353
Brachyspira hyodysenteriae	Treponema denticola	11.9452
Treponema parvum	Treponema denticola	34.8261
Borrelia miyamotoi	Treponema denticola	14.8414
Borrelia hermsii	Treponema denticola	14.3217
Teretinema zuelzerae	Treponema denticola	32
Leptospira sanjuanensis	Treponema denticola	7.9896
Brucepastera parasyntrophica	Treponema denticola	30.6612
Treponema porcinum	Treponema denticola	29.8188
Borrelia coriaceae	Treponema denticola	12.6237
Borrelia venezuelensis	Treponema denticola	14.0702
Borrelia puertoricensis	Treponema denticola	12.4819
Thermospira aquatica	Treponema denticola	12.6418
Treponema socranskii	Treponema denticola	34.2339
Borreliella afzelii	Treponema denticola	14.2814
Borreliella garinii	Treponema denticola	14.0335
Borrelia fainii	Treponema denticola	14.2777
Entomospira nematocera	Treponema denticola	16.0886
Entomospira entomophilus	Treponema denticola	16.0816
Entomospira culicis	Treponema denticola	16.2774
Borreliella yangtzensis	Treponema denticola	13.839
Borreliella spielmanii	Treponema denticola	14.1616
Borreliella lanei	Treponema denticola	14.2484
Borreliella kurtenbachii	Treponema denticola	14.3023
Borreliella japonica	Treponema denticola	14.1488
Borreliella finlandensis	Treponema denticola	14.41
Borreliella californiensis	Treponema denticola	14.215
Borreliella turdi	Treponema denticola	14.1115
Borreliella tanukii	Treponema denticola	14.0209
Borreliella bissettii	Treponema denticola	14.5259
Borreliella carolinensis	Treponema denticola	14.4186
Borreliella lusitaniae	Treponema denticola	14.1662
Borreliella americana	Treponema denticola	14.0861
Borreliella andersonii	Treponema denticola	14.269
Treponema bryantii	Treponema denticola	26.1712
Brevinema andersonii	Treponema denticola	9.742
Alkalispirochaeta americana	Treponema denticola	19.8587
Treponema berlinense	Treponema denticola	29.3691
Treponema pectinovorum	Treponema denticola	30.3113
Borreliella chilensis	Borrelia turicatae	84.7387
Longinema margulisiae	Borrelia turicatae	8.9798
Treponema denticola	Borrelia turicatae	14.3338
Borrelia turicatae	Borrelia turicatae	100
Leptospira borgpetersenii	Borrelia turicatae	7.3029
Leptospira biflexa	Borrelia turicatae	6.1072
Borrelia recurrentis	Borrelia turicatae	86.7521
Leptospira interrogans	Borrelia turicatae	6.25
Brachyspira murdochii	Borrelia turicatae	9.3084
Brachyspira pilosicoli	Borrelia turicatae	10.8255
Sediminispirochaeta smaragdinae	Borrelia turicatae	11.7146
Borreliella valaisiana	Borrelia turicatae	82.056
Borreliella burgdorferi	Borrelia turicatae	84.3215
Spirochaeta thermophila	Borrelia turicatae	16.129
Sphaerochaeta globosa	Borrelia turicatae	10.884
Treponema succinifaciens	Borrelia turicatae	12.7341
Borreliella bavariensis	Borrelia turicatae	83.8843
Parasphaerochaeta coccoides	Borrelia turicatae	14.8691
Treponema brennaborense	Borrelia turicatae	13.2002
Leadbettera azotonutricia	Borrelia turicatae	11.6739
Treponema primitia	Borrelia turicatae	11.7451
Treponema paraluiscuniculi	Borrelia turicatae	18.5371
Gracilinema caldarium	Borrelia turicatae	14.5266
Brachyspira intermedia	Borrelia turicatae	8.8722
Sphaerochaeta pleomorpha	Borrelia turicatae	11.1769
Spirochaeta africana	Borrelia turicatae	13.9712
Leptonema illini	Borrelia turicatae	5.3253
Leptospira inadai	Borrelia turicatae	6.0199
Leptospira broomii	Borrelia turicatae	5.9027
Leptospira kmetyi	Borrelia turicatae	6.143
Leptospira alexanderi	Borrelia turicatae	6.3146
Leptospira kirschneri	Borrelia turicatae	6.638
Leptospira licerasiae	Borrelia turicatae	5.9889
Treponema saccharophilum	Borrelia turicatae	11.3092
Borrelia crocidurae	Borrelia turicatae	85.7965
Turneriella parva	Borrelia turicatae	5.0196
Leptospira meyeri	Borrelia turicatae	5.7929
Leptospira wolffii	Borrelia turicatae	5.6845
Leptospira fainei	Borrelia turicatae	6.0468
Leptospira noguchii	Borrelia turicatae	6.2982
Leptospira mayottensis	Borrelia turicatae	6.7079
Leptospira santarosai	Borrelia turicatae	6.4609
Brachyspira hampsonii	Borrelia turicatae	9.5146
Leptospira vanthielii	Borrelia turicatae	5.5434
Leptospira yanagawae	Borrelia turicatae	5.8515
Leptospira terpstrae	Borrelia turicatae	5.6842
Leptospira wolbachii	Borrelia turicatae	5.687
Leptospira alstonii	Borrelia turicatae	6.1664
Alkalispirochaeta alkalica	Borrelia turicatae	14.3284
Sediminispirochaeta bajacaliforniensis	Borrelia turicatae	11.7216
Brachyspira innocens	Borrelia turicatae	8.8054
Treponema pallidum	Borrelia turicatae	18.3988
Treponema vincentii	Borrelia turicatae	14.8028
Treponema maltophilum	Borrelia turicatae	14.8013
Spirochaeta cellobiosiphila	Borrelia turicatae	13.8561
Treponema pedis	Borrelia turicatae	14.0072
Borrelia persica	Borrelia turicatae	86.0596
Borrelia hispanica	Borrelia turicatae	88.7991
Salinispira pacifica	Borrelia turicatae	13.1347
Borrelia parkeri	Borrelia turicatae	85.6998
Brachyspira alvinipulli	Borrelia turicatae	8.5485
Borrelia duttonii	Borrelia turicatae	76.2749
Treponema putidum	Borrelia turicatae	13.7108
Spirochaeta lutea	Borrelia turicatae	14.2093
Brachyspira suanatina	Borrelia turicatae	9.2767
Leptospira tipperaryensis	Borrelia turicatae	5.6275
Borrelia anserina	Borrelia turicatae	87.7478
Borreliella mayonii	Borrelia turicatae	82.4458
Marispirochaeta aestuarii	Borrelia turicatae	12.3756
Leptospira venezuelensis	Borrelia turicatae	5.7046
Leptospira hartskeerlii	Borrelia turicatae	6.2235
Leptospira saintgironsiae	Borrelia turicatae	5.9342
Leptospira adleri	Borrelia turicatae	5.6869
Leptospira perolatii	Borrelia turicatae	6.1491
Leptospira barantonii	Borrelia turicatae	5.8235
Leptospira harrisiae	Borrelia turicatae	6.0931
Leptospira ellisii	Borrelia turicatae	5.8416
Leptospira levettii	Borrelia turicatae	6.2459
Leptospira brenneri	Borrelia turicatae	5.6417
Leptospira neocaledonica	Borrelia turicatae	5.8872
Leptospira haakeii	Borrelia turicatae	6.0405
Alkalispirochaeta sphaeroplastigenens	Borrelia turicatae	13.857
Borreliella tachyglossi	Borrelia turicatae	86.8796
Leptospira johnsonii	Borrelia turicatae	6.0479
Leptospira ellinghausenii	Borrelia turicatae	5.7974
Leptospira kobayashii	Borrelia turicatae	5.8225
Leptospira ryugenii	Borrelia turicatae	6.1264
Sphaerochaeta halotolerans	Borrelia turicatae	11.785
Leptospira stimsonii	Borrelia turicatae	5.4429
Leptospira yasudae	Borrelia turicatae	5.8266
Borrelia turcica	Borrelia turicatae	79.9647
Leptospira fletcheri	Borrelia turicatae	6.6243
Leptospira kanakyensis	Borrelia turicatae	5.8364
Leptospira bourretii	Borrelia turicatae	5.6005
Leptospira selangorensis	Borrelia turicatae	6.0008
Leptospira montravelensis	Borrelia turicatae	5.8702
Leptospira koniamboensis	Borrelia turicatae	5.7924
Leptospira perdikensis	Borrelia turicatae	5.8973
Leptospira langatensis	Borrelia turicatae	6.3286
Leptospira sarikeiensis	Borrelia turicatae	5.7858
Leptospira kemamanensis	Borrelia turicatae	6.3622
Leptospira jelokensis	Borrelia turicatae	5.8016
Leptospira semungkikensis	Borrelia turicatae	6.3316
Leptospira andrefontaineae	Borrelia turicatae	5.8191
Leptospira congkakensis	Borrelia turicatae	5.8937
Leptospira bouyouniensis	Borrelia turicatae	5.792
Leptospira mtsangambouensis	Borrelia turicatae	5.7428
Leptospira gomenensis	Borrelia turicatae	5.795
Leptospira ognonensis	Borrelia turicatae	5.7488
Leptospira noumeaensis	Borrelia turicatae	5.6936
Leptospira dzoumogneensis	Borrelia turicatae	6.0176
Leptospira bandrabouensis	Borrelia turicatae	5.811
Leptospira idonii	Borrelia turicatae	5.9817
Leptospira ilyithenensis	Borrelia turicatae	5.7149
Leptospira fluminis	Borrelia turicatae	6.57
Leptospira weilii	Borrelia turicatae	6.3061
Brachyspira aalborgi	Borrelia turicatae	10.632
Treponema phagedenis	Borrelia turicatae	14.6907
Thiospirochaeta perfilievii	Borrelia turicatae	13.5842
Oceanispirochaeta crateris	Borrelia turicatae	13.9413
Borrelia maritima	Borrelia turicatae	81.9664
Bullifex porci	Borrelia turicatae	13.9903
Borrelia mahuryensis	Borrelia turicatae	80.6786
Treponema ruminis	Borrelia turicatae	11.8879
Treponema rectale	Borrelia turicatae	12.7876
Spirochaeta isovalerica	Borrelia turicatae	12.3109
Treponema zioleckii	Borrelia turicatae	10.694
Treponema peruense	Borrelia turicatae	13.2746
Breznakiella homolactica	Borrelia turicatae	10.5181
Leptospira abararensis	Borrelia turicatae	5.6703
Leptospira ainazelensis	Borrelia turicatae	5.3611
Leptospira chreensis	Borrelia turicatae	5.6541
Leptospira ainlahdjerensis	Borrelia turicatae	5.4008
Treponema medium	Borrelia turicatae	14.7925
Brachyspira hyodysenteriae	Borrelia turicatae	9.5471
Treponema parvum	Borrelia turicatae	14.4586
Borrelia miyamotoi	Borrelia turicatae	85.869
Borrelia hermsii	Borrelia turicatae	87.1154
Teretinema zuelzerae	Borrelia turicatae	12.2794
Leptospira sanjuanensis	Borrelia turicatae	6.0186
Brucepastera parasyntrophica	Borrelia turicatae	11.3805
Treponema porcinum	Borrelia turicatae	14.2255
Borrelia coriaceae	Borrelia turicatae	88.4063
Borrelia venezuelensis	Borrelia turicatae	91.9107
Borrelia puertoricensis	Borrelia turicatae	93.371
Thermospira aquatica	Borrelia turicatae	9.3918
Treponema socranskii	Borrelia turicatae	13.4488
Borreliella afzelii	Borrelia turicatae	83.7398
Borreliella garinii	Borrelia turicatae	84.1906
Borrelia fainii	Borrelia turicatae	90.4993
Entomospira nematocera	Borrelia turicatae	18.3658
Entomospira entomophilus	Borrelia turicatae	16.9055
Entomospira culicis	Borrelia turicatae	17.6072
Borreliella yangtzensis	Borrelia turicatae	85.1455
Borreliella spielmanii	Borrelia turicatae	85.0358
Borreliella lanei	Borrelia turicatae	85.2896
Borreliella kurtenbachii	Borrelia turicatae	85.1434
Borreliella japonica	Borrelia turicatae	85.1053
Borreliella finlandensis	Borrelia turicatae	84.8004
Borreliella californiensis	Borrelia turicatae	84.7265
Borreliella turdi	Borrelia turicatae	85.0693
Borreliella tanukii	Borrelia turicatae	84.6193
Borreliella bissettii	Borrelia turicatae	85.1586
Borreliella carolinensis	Borrelia turicatae	85.1414
Borreliella lusitaniae	Borrelia turicatae	84.3227
Borreliella americana	Borrelia turicatae	85.1623
Borreliella andersonii	Borrelia turicatae	83.8509
Treponema bryantii	Borrelia turicatae	11.3346
Brevinema andersonii	Borrelia turicatae	11.3691
Alkalispirochaeta americana	Borrelia turicatae	13.675
Treponema berlinense	Borrelia turicatae	14.451
Treponema pectinovorum	Borrelia turicatae	15.7261
Borreliella chilensis	Leptospira borgpetersenii	7.1466
Longinema margulisiae	Leptospira borgpetersenii	11.5683
Treponema denticola	Leptospira borgpetersenii	8.4523
Borrelia turicatae	Leptospira borgpetersenii	7.3029
Leptospira borgpetersenii	Leptospira borgpetersenii	100
Leptospira biflexa	Leptospira borgpetersenii	47.7217
Borrelia recurrentis	Leptospira borgpetersenii	6.9129
Leptospira interrogans	Leptospira borgpetersenii	78.664
Brachyspira murdochii	Leptospira borgpetersenii	9.6599
Brachyspira pilosicoli	Leptospira borgpetersenii	10.0806
Sediminispirochaeta smaragdinae	Leptospira borgpetersenii	8.8657
Borreliella valaisiana	Leptospira borgpetersenii	6.9118
Borreliella burgdorferi	Leptospira borgpetersenii	6.7257
Spirochaeta thermophila	Leptospira borgpetersenii	11.1154
Sphaerochaeta globosa	Leptospira borgpetersenii	7.7323
Treponema succinifaciens	Leptospira borgpetersenii	8.3348
Borreliella bavariensis	Leptospira borgpetersenii	7.3756
Parasphaerochaeta coccoides	Leptospira borgpetersenii	8.2669
Treponema brennaborense	Leptospira borgpetersenii	9.0067
Leadbettera azotonutricia	Leptospira borgpetersenii	8.7246
Treponema primitia	Leptospira borgpetersenii	9.6175
Treponema paraluiscuniculi	Leptospira borgpetersenii	8.0575
Gracilinema caldarium	Leptospira borgpetersenii	10.5281
Brachyspira intermedia	Leptospira borgpetersenii	9.4156
Sphaerochaeta pleomorpha	Leptospira borgpetersenii	7.3971
Spirochaeta africana	Leptospira borgpetersenii	10.1645
Leptonema illini	Leptospira borgpetersenii	25.6759
Leptospira inadai	Leptospira borgpetersenii	63.5084
Leptospira broomii	Leptospira borgpetersenii	63.5897
Leptospira kmetyi	Leptospira borgpetersenii	74.1334
Leptospira alexanderi	Leptospira borgpetersenii	80.4755
Leptospira kirschneri	Leptospira borgpetersenii	80.8551
Leptospira licerasiae	Leptospira borgpetersenii	63.2988
Treponema saccharophilum	Leptospira borgpetersenii	8.3062
Borrelia crocidurae	Leptospira borgpetersenii	6.3927
Turneriella parva	Leptospira borgpetersenii	19.9543
Leptospira meyeri	Leptospira borgpetersenii	46.3584
Leptospira wolffii	Leptospira borgpetersenii	62.4184
Leptospira fainei	Leptospira borgpetersenii	64.844
Leptospira noguchii	Leptospira borgpetersenii	79.0075
Leptospira mayottensis	Leptospira borgpetersenii	86.9038
Leptospira santarosai	Leptospira borgpetersenii	80.9992
Brachyspira hampsonii	Leptospira borgpetersenii	9.8064
Leptospira vanthielii	Leptospira borgpetersenii	46.2551
Leptospira yanagawae	Leptospira borgpetersenii	47.0535
Leptospira terpstrae	Leptospira borgpetersenii	47.277
Leptospira wolbachii	Leptospira borgpetersenii	47.0606
Leptospira alstonii	Leptospira borgpetersenii	78.6387
Alkalispirochaeta alkalica	Leptospira borgpetersenii	10.3244
Sediminispirochaeta bajacaliforniensis	Leptospira borgpetersenii	9.4526
Brachyspira innocens	Leptospira borgpetersenii	9.4728
Treponema pallidum	Leptospira borgpetersenii	8.1288
Treponema vincentii	Leptospira borgpetersenii	8.0959
Treponema maltophilum	Leptospira borgpetersenii	8.561
Spirochaeta cellobiosiphila	Leptospira borgpetersenii	10.1586
Treponema pedis	Leptospira borgpetersenii	7.866
Borrelia persica	Leptospira borgpetersenii	6.3655
Borrelia hispanica	Leptospira borgpetersenii	6.357
Salinispira pacifica	Leptospira borgpetersenii	9.9409
Borrelia parkeri	Leptospira borgpetersenii	7.3328
Brachyspira alvinipulli	Leptospira borgpetersenii	8.8064
Borrelia duttonii	Leptospira borgpetersenii	5.3898
Treponema putidum	Leptospira borgpetersenii	8.197
Spirochaeta lutea	Leptospira borgpetersenii	10.4496
Brachyspira suanatina	Leptospira borgpetersenii	9.5854
Leptospira tipperaryensis	Leptospira borgpetersenii	72.4896
Borrelia anserina	Leptospira borgpetersenii	7.1096
Borreliella mayonii	Leptospira borgpetersenii	6.9468
Marispirochaeta aestuarii	Leptospira borgpetersenii	10.3941
Leptospira venezuelensis	Leptospira borgpetersenii	62.2155
Leptospira hartskeerlii	Leptospira borgpetersenii	64.7396
Leptospira saintgironsiae	Leptospira borgpetersenii	64.3328
Leptospira adleri	Leptospira borgpetersenii	68.6793
Leptospira perolatii	Leptospira borgpetersenii	65.3769
Leptospira barantonii	Leptospira borgpetersenii	73.949
Leptospira harrisiae	Leptospira borgpetersenii	47.9884
Leptospira ellisii	Leptospira borgpetersenii	72.4978
Leptospira levettii	Leptospira borgpetersenii	48.2297
Leptospira brenneri	Leptospira borgpetersenii	47.0326
Leptospira neocaledonica	Leptospira borgpetersenii	63.4182
Leptospira haakeii	Leptospira borgpetersenii	63.9644
Alkalispirochaeta sphaeroplastigenens	Leptospira borgpetersenii	10.4134
Borreliella tachyglossi	Leptospira borgpetersenii	7.063
Leptospira johnsonii	Leptospira borgpetersenii	64.0252
Leptospira ellinghausenii	Leptospira borgpetersenii	46.7361
Leptospira kobayashii	Leptospira borgpetersenii	48.3781
Leptospira ryugenii	Leptospira borgpetersenii	47.2887
Sphaerochaeta halotolerans	Leptospira borgpetersenii	8.0676
Leptospira stimsonii	Leptospira borgpetersenii	69.8714
Leptospira yasudae	Leptospira borgpetersenii	73.7938
Borrelia turcica	Leptospira borgpetersenii	7.0554
Leptospira fletcheri	Leptospira borgpetersenii	66.8569
Leptospira kanakyensis	Leptospira borgpetersenii	46.8302
Leptospira bourretii	Leptospira borgpetersenii	46.064
Leptospira selangorensis	Leptospira borgpetersenii	63.6914
Leptospira montravelensis	Leptospira borgpetersenii	47.1735
Leptospira koniamboensis	Leptospira borgpetersenii	63.0292
Leptospira perdikensis	Leptospira borgpetersenii	47.5737
Leptospira langatensis	Leptospira borgpetersenii	64.68
Leptospira sarikeiensis	Leptospira borgpetersenii	62.761
Leptospira kemamanensis	Leptospira borgpetersenii	48.6432
Leptospira jelokensis	Leptospira borgpetersenii	47.0343
Leptospira semungkikensis	Leptospira borgpetersenii	65.7072
Leptospira andrefontaineae	Leptospira borgpetersenii	63.1787
Leptospira congkakensis	Leptospira borgpetersenii	47.5851
Leptospira bouyouniensis	Leptospira borgpetersenii	46.5912
Leptospira mtsangambouensis	Leptospira borgpetersenii	46.7869
Leptospira gomenensis	Leptospira borgpetersenii	73.0667
Leptospira ognonensis	Leptospira borgpetersenii	47.6039
Leptospira noumeaensis	Leptospira borgpetersenii	47.2292
Leptospira dzoumogneensis	Leptospira borgpetersenii	64.5431
Leptospira bandrabouensis	Leptospira borgpetersenii	47.7188
Leptospira idonii	Leptospira borgpetersenii	49.2611
Leptospira ilyithenensis	Leptospira borgpetersenii	47.9026
Leptospira fluminis	Leptospira borgpetersenii	66.8725
Leptospira weilii	Leptospira borgpetersenii	81.9121
Brachyspira aalborgi	Leptospira borgpetersenii	9.9678
Treponema phagedenis	Leptospira borgpetersenii	8.474
Thiospirochaeta perfilievii	Leptospira borgpetersenii	9.4104
Oceanispirochaeta crateris	Leptospira borgpetersenii	10.5988
Borrelia maritima	Leptospira borgpetersenii	7.5159
Bullifex porci	Leptospira borgpetersenii	7.0341
Borrelia mahuryensis	Leptospira borgpetersenii	6.8854
Treponema ruminis	Leptospira borgpetersenii	8.1993
Treponema rectale	Leptospira borgpetersenii	8.5302
Spirochaeta isovalerica	Leptospira borgpetersenii	9.2914
Treponema zioleckii	Leptospira borgpetersenii	8.1639
Treponema peruense	Leptospira borgpetersenii	8.7637
Breznakiella homolactica	Leptospira borgpetersenii	8.2241
Leptospira abararensis	Leptospira borgpetersenii	46.4103
Leptospira ainazelensis	Leptospira borgpetersenii	69.7374
Leptospira chreensis	Leptospira borgpetersenii	47.4433
Leptospira ainlahdjerensis	Leptospira borgpetersenii	70.7831
Treponema medium	Leptospira borgpetersenii	8.1883
Brachyspira hyodysenteriae	Leptospira borgpetersenii	9.6636
Treponema parvum	Leptospira borgpetersenii	8.8535
Borrelia miyamotoi	Leptospira borgpetersenii	7.6041
Borrelia hermsii	Leptospira borgpetersenii	7.2846
Teretinema zuelzerae	Leptospira borgpetersenii	9.5469
Leptospira sanjuanensis	Leptospira borgpetersenii	73.015
Brucepastera parasyntrophica	Leptospira borgpetersenii	8.0241
Treponema porcinum	Leptospira borgpetersenii	9.2841
Borrelia coriaceae	Leptospira borgpetersenii	6.375
Borrelia venezuelensis	Leptospira borgpetersenii	7.2063
Borrelia puertoricensis	Leptospira borgpetersenii	6.2994
Thermospira aquatica	Leptospira borgpetersenii	12.1979
Treponema socranskii	Leptospira borgpetersenii	8.5166
Borreliella afzelii	Leptospira borgpetersenii	7.6348
Borreliella garinii	Leptospira borgpetersenii	7.524
Borrelia fainii	Leptospira borgpetersenii	7.0888
Entomospira nematocera	Leptospira borgpetersenii	7.694
Entomospira entomophilus	Leptospira borgpetersenii	7.6807
Entomospira culicis	Leptospira borgpetersenii	7.5236
Borreliella yangtzensis	Leptospira borgpetersenii	7.5648
Borreliella spielmanii	Leptospira borgpetersenii	7.3594
Borreliella lanei	Leptospira borgpetersenii	7.5026
Borreliella kurtenbachii	Leptospira borgpetersenii	7.4228
Borreliella japonica	Leptospira borgpetersenii	7.3025
Borreliella finlandensis	Leptospira borgpetersenii	7.4449
Borreliella californiensis	Leptospira borgpetersenii	7.3457
Borreliella turdi	Leptospira borgpetersenii	7.2727
Borreliella tanukii	Leptospira borgpetersenii	7.3613
Borreliella bissettii	Leptospira borgpetersenii	7.4449
Borreliella carolinensis	Leptospira borgpetersenii	7.4883
Borreliella lusitaniae	Leptospira borgpetersenii	7.5413
Borreliella americana	Leptospira borgpetersenii	7.444
Borreliella andersonii	Leptospira borgpetersenii	7.3833
Treponema bryantii	Leptospira borgpetersenii	8.0642
Brevinema andersonii	Leptospira borgpetersenii	8.411
Alkalispirochaeta americana	Leptospira borgpetersenii	9.751
Treponema berlinense	Leptospira borgpetersenii	9.7882
Treponema pectinovorum	Leptospira borgpetersenii	9.7774
Borreliella chilensis	Leptospira biflexa	5.9613
Longinema margulisiae	Leptospira biflexa	10.7143
Treponema denticola	Leptospira biflexa	8.1742
Borrelia turicatae	Leptospira biflexa	6.1072
Leptospira borgpetersenii	Leptospira biflexa	47.7217
Leptospira biflexa	Leptospira biflexa	100
Borrelia recurrentis	Leptospira biflexa	6.1242
Leptospira interrogans	Leptospira biflexa	45.7422
Brachyspira murdochii	Leptospira biflexa	8.8529
Brachyspira pilosicoli	Leptospira biflexa	8.9696
Sediminispirochaeta smaragdinae	Leptospira biflexa	8.8135
Borreliella valaisiana	Leptospira biflexa	5.4883
Borreliella burgdorferi	Leptospira biflexa	5.6033
Spirochaeta thermophila	Leptospira biflexa	10.7083
Sphaerochaeta globosa	Leptospira biflexa	7.3269
Treponema succinifaciens	Leptospira biflexa	7.5421
Borreliella bavariensis	Leptospira biflexa	6.0233
Parasphaerochaeta coccoides	Leptospira biflexa	7.4115
Treponema brennaborense	Leptospira biflexa	8.0399
Leadbettera azotonutricia	Leptospira biflexa	8.6089
Treponema primitia	Leptospira biflexa	9.3017
Treponema paraluiscuniculi	Leptospira biflexa	6.9429
Gracilinema caldarium	Leptospira biflexa	10.1113
Brachyspira intermedia	Leptospira biflexa	8.6896
Sphaerochaeta pleomorpha	Leptospira biflexa	7.2703
Spirochaeta africana	Leptospira biflexa	10.0342
Leptonema illini	Leptospira biflexa	26.7841
Leptospira inadai	Leptospira biflexa	47.7556
Leptospira broomii	Leptospira biflexa	47.6349
Leptospira kmetyi	Leptospira biflexa	48.1921
Leptospira alexanderi	Leptospira biflexa	45.0375
Leptospira kirschneri	Leptospira biflexa	46.8194
Leptospira licerasiae	Leptospira biflexa	49.652
Treponema saccharophilum	Leptospira biflexa	8.0593
Borrelia crocidurae	Leptospira biflexa	5.6228
Turneriella parva	Leptospira biflexa	21.7555
Leptospira meyeri	Leptospira biflexa	86.8734
Leptospira wolffii	Leptospira biflexa	48.2849
Leptospira fainei	Leptospira biflexa	48.6428
Leptospira noguchii	Leptospira biflexa	45.7629
Leptospira mayottensis	Leptospira biflexa	47.3141
Leptospira santarosai	Leptospira biflexa	45.7777
Brachyspira hampsonii	Leptospira biflexa	9.2322
Leptospira vanthielii	Leptospira biflexa	85.0288
Leptospira yanagawae	Leptospira biflexa	88.3214
Leptospira terpstrae	Leptospira biflexa	87.2232
Leptospira wolbachii	Leptospira biflexa	86.8658
Leptospira alstonii	Leptospira biflexa	46.3431
Alkalispirochaeta alkalica	Leptospira biflexa	10.1256
Sediminispirochaeta bajacaliforniensis	Leptospira biflexa	8.9231
Brachyspira innocens	Leptospira biflexa	8.8041
Treponema pallidum	Leptospira biflexa	6.9853
Treponema vincentii	Leptospira biflexa	7.7025
Treponema maltophilum	Leptospira biflexa	8.6971
Spirochaeta cellobiosiphila	Leptospira biflexa	9.9202
Treponema pedis	Leptospira biflexa	7.8337
Borrelia persica	Leptospira biflexa	5.4367
Borrelia hispanica	Leptospira biflexa	5.546
Salinispira pacifica	Leptospira biflexa	9.9589
Borrelia parkeri	Leptospira biflexa	6.1941
Brachyspira alvinipulli	Leptospira biflexa	8.2899
Borrelia duttonii	Leptospira biflexa	4.6631
Treponema putidum	Leptospira biflexa	8.0269
Spirochaeta lutea	Leptospira biflexa	10.1529
Brachyspira suanatina	Leptospira biflexa	8.7572
Leptospira tipperaryensis	Leptospira biflexa	49.0471
Borrelia anserina	Leptospira biflexa	6.0699
Borreliella mayonii	Leptospira biflexa	5.5498
Marispirochaeta aestuarii	Leptospira biflexa	10.0309
Leptospira venezuelensis	Leptospira biflexa	48.8632
Leptospira hartskeerlii	Leptospira biflexa	49.8841
Leptospira saintgironsiae	Leptospira biflexa	49.2008
Leptospira adleri	Leptospira biflexa	47.5728
Leptospira perolatii	Leptospira biflexa	48.6734
Leptospira barantonii	Leptospira biflexa	48.1997
Leptospira harrisiae	Leptospira biflexa	87.146
Leptospira ellisii	Leptospira biflexa	48.1796
Leptospira levettii	Leptospira biflexa	89.6088
Leptospira brenneri	Leptospira biflexa	84.219
Leptospira neocaledonica	Leptospira biflexa	48.6609
Leptospira haakeii	Leptospira biflexa	49.8993
Alkalispirochaeta sphaeroplastigenens	Leptospira biflexa	9.7905
Borreliella tachyglossi	Leptospira biflexa	5.938
Leptospira johnsonii	Leptospira biflexa	49.8441
Leptospira ellinghausenii	Leptospira biflexa	86.7579
Leptospira kobayashii	Leptospira biflexa	72.9037
Leptospira ryugenii	Leptospira biflexa	71.4383
Sphaerochaeta halotolerans	Leptospira biflexa	7.3877
Leptospira stimsonii	Leptospira biflexa	46.984
Leptospira yasudae	Leptospira biflexa	48.606
Borrelia turcica	Leptospira biflexa	5.9643
Leptospira fletcheri	Leptospira biflexa	49.6083
Leptospira kanakyensis	Leptospira biflexa	86.2281
Leptospira bourretii	Leptospira biflexa	86.3871
Leptospira selangorensis	Leptospira biflexa	49.7393
Leptospira montravelensis	Leptospira biflexa	85.7546
Leptospira koniamboensis	Leptospira biflexa	48.7937
Leptospira perdikensis	Leptospira biflexa	86.2973
Leptospira langatensis	Leptospira biflexa	49.0829
Leptospira sarikeiensis	Leptospira biflexa	47.7524
Leptospira kemamanensis	Leptospira biflexa	90.2583
Leptospira jelokensis	Leptospira biflexa	87.6179
Leptospira semungkikensis	Leptospira biflexa	49.2995
Leptospira andrefontaineae	Leptospira biflexa	49.3042
Leptospira congkakensis	Leptospira biflexa	87.267
Leptospira bouyouniensis	Leptospira biflexa	88.681
Leptospira mtsangambouensis	Leptospira biflexa	87.2624
Leptospira gomenensis	Leptospira biflexa	48.2578
Leptospira ognonensis	Leptospira biflexa	73.7
Leptospira noumeaensis	Leptospira biflexa	85.7853
Leptospira dzoumogneensis	Leptospira biflexa	49.7905
Leptospira bandrabouensis	Leptospira biflexa	86.7379
Leptospira idonii	Leptospira biflexa	72.9861
Leptospira ilyithenensis	Leptospira biflexa	71.6999
Leptospira fluminis	Leptospira biflexa	49.2244
Leptospira weilii	Leptospira biflexa	45.0418
Brachyspira aalborgi	Leptospira biflexa	9.2015
Treponema phagedenis	Leptospira biflexa	7.7364
Thiospirochaeta perfilievii	Leptospira biflexa	9.3674
Oceanispirochaeta crateris	Leptospira biflexa	10.2997
Borrelia maritima	Leptospira biflexa	5.8227
Bullifex porci	Leptospira biflexa	6.5413
Borrelia mahuryensis	Leptospira biflexa	5.9556
Treponema ruminis	Leptospira biflexa	7.8047
Treponema rectale	Leptospira biflexa	8.1376
Spirochaeta isovalerica	Leptospira biflexa	10.2059
Treponema zioleckii	Leptospira biflexa	7.6627
Treponema peruense	Leptospira biflexa	8.1921
Breznakiella homolactica	Leptospira biflexa	8.4886
Leptospira abararensis	Leptospira biflexa	86.1475
Leptospira ainazelensis	Leptospira biflexa	47.6769
Leptospira chreensis	Leptospira biflexa	86.5129
Leptospira ainlahdjerensis	Leptospira biflexa	48.1645
Treponema medium	Leptospira biflexa	7.8464
Brachyspira hyodysenteriae	Leptospira biflexa	8.8095
Treponema parvum	Leptospira biflexa	8.0419
Borrelia miyamotoi	Leptospira biflexa	6.3901
Borrelia hermsii	Leptospira biflexa	6.2007
Teretinema zuelzerae	Leptospira biflexa	9.2784
Leptospira sanjuanensis	Leptospira biflexa	49.0344
Brucepastera parasyntrophica	Leptospira biflexa	7.8383
Treponema porcinum	Leptospira biflexa	8.5805
Borrelia coriaceae	Leptospira biflexa	5.4362
Borrelia venezuelensis	Leptospira biflexa	5.9194
Borrelia puertoricensis	Leptospira biflexa	5.3341
Thermospira aquatica	Leptospira biflexa	11.7479
Treponema socranskii	Leptospira biflexa	7.6176
Borreliella afzelii	Leptospira biflexa	5.9668
Borreliella garinii	Leptospira biflexa	6.278
Borrelia fainii	Leptospira biflexa	6.1163
Entomospira nematocera	Leptospira biflexa	6.8493
Entomospira entomophilus	Leptospira biflexa	6.9554
Entomospira culicis	Leptospira biflexa	6.8867
Borreliella yangtzensis	Leptospira biflexa	5.7962
Borreliella spielmanii	Leptospira biflexa	5.8412
Borreliella lanei	Leptospira biflexa	6.0254
Borreliella kurtenbachii	Leptospira biflexa	6.0022
Borreliella japonica	Leptospira biflexa	5.8333
Borreliella finlandensis	Leptospira biflexa	6.0434
Borreliella californiensis	Leptospira biflexa	5.9547
Borreliella turdi	Leptospira biflexa	5.9842
Borreliella tanukii	Leptospira biflexa	5.9519
Borreliella bissettii	Leptospira biflexa	6.0434
Borreliella carolinensis	Leptospira biflexa	6.0772
Borreliella lusitaniae	Leptospira biflexa	5.9337
Borreliella americana	Leptospira biflexa	6.1484
Borreliella andersonii	Leptospira biflexa	5.9406
Treponema bryantii	Leptospira biflexa	7.46
Brevinema andersonii	Leptospira biflexa	7.0828
Alkalispirochaeta americana	Leptospira biflexa	9.9446
Treponema berlinense	Leptospira biflexa	8.4682
Treponema pectinovorum	Leptospira biflexa	8.5885
Borreliella chilensis	Borrelia recurrentis	81.5135
Longinema margulisiae	Borrelia recurrentis	8.6076
Treponema denticola	Borrelia recurrentis	14.2183
Borrelia turicatae	Borrelia recurrentis	86.7521
Leptospira borgpetersenii	Borrelia recurrentis	6.9129
Leptospira biflexa	Borrelia recurrentis	6.1242
Borrelia recurrentis	Borrelia recurrentis	100
Leptospira interrogans	Borrelia recurrentis	6.1381
Brachyspira murdochii	Borrelia recurrentis	8.9086
Brachyspira pilosicoli	Borrelia recurrentis	10.5594
Sediminispirochaeta smaragdinae	Borrelia recurrentis	11.4286
Borreliella valaisiana	Borrelia recurrentis	76.614
Borreliella burgdorferi	Borrelia recurrentis	74.8379
Spirochaeta thermophila	Borrelia recurrentis	16.2541
Sphaerochaeta globosa	Borrelia recurrentis	10.5199
Treponema succinifaciens	Borrelia recurrentis	12.0827
Borreliella bavariensis	Borrelia recurrentis	80.7302
Parasphaerochaeta coccoides	Borrelia recurrentis	14.202
Treponema brennaborense	Borrelia recurrentis	13.207
Leadbettera azotonutricia	Borrelia recurrentis	11.5567
Treponema primitia	Borrelia recurrentis	11.5198
Treponema paraluiscuniculi	Borrelia recurrentis	17.8642
Gracilinema caldarium	Borrelia recurrentis	14.3665
Brachyspira intermedia	Borrelia recurrentis	8.5341
Sphaerochaeta pleomorpha	Borrelia recurrentis	10.6833
Spirochaeta africana	Borrelia recurrentis	13.9185
Leptonema illini	Borrelia recurrentis	4.8846
Leptospira inadai	Borrelia recurrentis	5.8147
Leptospira broomii	Borrelia recurrentis	5.8396
Leptospira kmetyi	Borrelia recurrentis	5.6789
Leptospira alexanderi	Borrelia recurrentis	5.9519
Leptospira kirschneri	Borrelia recurrentis	6.427
Leptospira licerasiae	Borrelia recurrentis	5.8223
Treponema saccharophilum	Borrelia recurrentis	11.2065
Borrelia crocidurae	Borrelia recurrentis	90.8972
Turneriella parva	Borrelia recurrentis	5.0039
Leptospira meyeri	Borrelia recurrentis	5.7708
Leptospira wolffii	Borrelia recurrentis	5.624
Leptospira fainei	Borrelia recurrentis	5.9404
Leptospira noguchii	Borrelia recurrentis	6.0374
Leptospira mayottensis	Borrelia recurrentis	6.3579
Leptospira santarosai	Borrelia recurrentis	6.0573
Brachyspira hampsonii	Borrelia recurrentis	9.3665
Leptospira vanthielii	Borrelia recurrentis	5.3851
Leptospira yanagawae	Borrelia recurrentis	5.9117
Leptospira terpstrae	Borrelia recurrentis	5.8474
Leptospira wolbachii	Borrelia recurrentis	5.7272
Leptospira alstonii	Borrelia recurrentis	5.8714
Alkalispirochaeta alkalica	Borrelia recurrentis	13.9472
Sediminispirochaeta bajacaliforniensis	Borrelia recurrentis	11.4877
Brachyspira innocens	Borrelia recurrentis	8.8265
Treponema pallidum	Borrelia recurrentis	17.7333
Treponema vincentii	Borrelia recurrentis	14.1235
Treponema maltophilum	Borrelia recurrentis	14.2814
Spirochaeta cellobiosiphila	Borrelia recurrentis	13.2594
Treponema pedis	Borrelia recurrentis	13.4546
Borrelia persica	Borrelia recurrentis	82.2478
Borrelia hispanica	Borrelia recurrentis	86.4085
Salinispira pacifica	Borrelia recurrentis	12.7866
Borrelia parkeri	Borrelia recurrentis	84.2629
Brachyspira alvinipulli	Borrelia recurrentis	8.4017
Borrelia duttonii	Borrelia recurrentis	79.0485
Treponema putidum	Borrelia recurrentis	13.7411
Spirochaeta lutea	Borrelia recurrentis	14.0298
Brachyspira suanatina	Borrelia recurrentis	8.9045
Leptospira tipperaryensis	Borrelia recurrentis	5.4712
Borrelia anserina	Borrelia recurrentis	86.3704
Borreliella mayonii	Borrelia recurrentis	76.1989
Marispirochaeta aestuarii	Borrelia recurrentis	12.0576
Leptospira venezuelensis	Borrelia recurrentis	5.6836
Leptospira hartskeerlii	Borrelia recurrentis	6.0504
Leptospira saintgironsiae	Borrelia recurrentis	5.8689
Leptospira adleri	Borrelia recurrentis	5.6455
Leptospira perolatii	Borrelia recurrentis	6.0796
Leptospira barantonii	Borrelia recurrentis	5.5633
Leptospira harrisiae	Borrelia recurrentis	5.8548
Leptospira ellisii	Borrelia recurrentis	5.7183
Leptospira levettii	Borrelia recurrentis	6.3053
Leptospira brenneri	Borrelia recurrentis	5.6
Leptospira neocaledonica	Borrelia recurrentis	5.763
Leptospira haakeii	Borrelia recurrentis	5.8727
Alkalispirochaeta sphaeroplastigenens	Borrelia recurrentis	13.1593
Borreliella tachyglossi	Borrelia recurrentis	83.2448
Leptospira johnsonii	Borrelia recurrentis	5.94
Leptospira ellinghausenii	Borrelia recurrentis	5.8764
Leptospira kobayashii	Borrelia recurrentis	5.578
Leptospira ryugenii	Borrelia recurrentis	6.0165
Sphaerochaeta halotolerans	Borrelia recurrentis	11.595
Leptospira stimsonii	Borrelia recurrentis	5.1827
Leptospira yasudae	Borrelia recurrentis	5.6286
Borrelia turcica	Borrelia recurrentis	76.8028
Leptospira fletcheri	Borrelia recurrentis	6.4806
Leptospira kanakyensis	Borrelia recurrentis	5.6304
Leptospira bourretii	Borrelia recurrentis	5.5199
Leptospira selangorensis	Borrelia recurrentis	5.916
Leptospira montravelensis	Borrelia recurrentis	5.7443
Leptospira koniamboensis	Borrelia recurrentis	5.5911
Leptospira perdikensis	Borrelia recurrentis	5.8737
Leptospira langatensis	Borrelia recurrentis	6.0901
Leptospira sarikeiensis	Borrelia recurrentis	5.6052
Leptospira kemamanensis	Borrelia recurrentis	6.3558
Leptospira jelokensis	Borrelia recurrentis	5.8824
Leptospira semungkikensis	Borrelia recurrentis	6.0449
Leptospira andrefontaineae	Borrelia recurrentis	5.777
Leptospira congkakensis	Borrelia recurrentis	5.7851
Leptospira bouyouniensis	Borrelia recurrentis	5.8521
Leptospira mtsangambouensis	Borrelia recurrentis	5.7414
Leptospira gomenensis	Borrelia recurrentis	5.6499
Leptospira ognonensis	Borrelia recurrentis	5.7474
Leptospira noumeaensis	Borrelia recurrentis	5.6309
Leptospira dzoumogneensis	Borrelia recurrentis	6.0348
Leptospira bandrabouensis	Borrelia recurrentis	5.8714
Leptospira idonii	Borrelia recurrentis	5.813
Leptospira ilyithenensis	Borrelia recurrentis	5.4714
Leptospira fluminis	Borrelia recurrentis	6.4944
Leptospira weilii	Borrelia recurrentis	5.9398
Brachyspira aalborgi	Borrelia recurrentis	10.5494
Treponema phagedenis	Borrelia recurrentis	14.0351
Thiospirochaeta perfilievii	Borrelia recurrentis	13.1315
Oceanispirochaeta crateris	Borrelia recurrentis	13.3536
Borrelia maritima	Borrelia recurrentis	78.4951
Bullifex porci	Borrelia recurrentis	13.207
Borrelia mahuryensis	Borrelia recurrentis	75.3475
Treponema ruminis	Borrelia recurrentis	11.4656
Treponema rectale	Borrelia recurrentis	12.5973
Spirochaeta isovalerica	Borrelia recurrentis	11.709
Treponema zioleckii	Borrelia recurrentis	10.3814
Treponema peruense	Borrelia recurrentis	13.281
Breznakiella homolactica	Borrelia recurrentis	10.3281
Leptospira abararensis	Borrelia recurrentis	5.6092
Leptospira ainazelensis	Borrelia recurrentis	5.122
Leptospira chreensis	Borrelia recurrentis	5.6329
Leptospira ainlahdjerensis	Borrelia recurrentis	5.1402
Treponema medium	Borrelia recurrentis	14.1582
Brachyspira hyodysenteriae	Borrelia recurrentis	9.2667
Treponema parvum	Borrelia recurrentis	13.9437
Borrelia miyamotoi	Borrelia recurrentis	81.6251
Borrelia hermsii	Borrelia recurrentis	85.2552
Teretinema zuelzerae	Borrelia recurrentis	11.7833
Leptospira sanjuanensis	Borrelia recurrentis	5.7401
Brucepastera parasyntrophica	Borrelia recurrentis	11.378
Treponema porcinum	Borrelia recurrentis	13.9974
Borrelia coriaceae	Borrelia recurrentis	78.1297
Borrelia venezuelensis	Borrelia recurrentis	87.1056
Borrelia puertoricensis	Borrelia recurrentis	80.825
Thermospira aquatica	Borrelia recurrentis	9.0855
Treponema socranskii	Borrelia recurrentis	12.9392
Borreliella afzelii	Borrelia recurrentis	80.2764
Borreliella garinii	Borrelia recurrentis	80.5098
Borrelia fainii	Borrelia recurrentis	87.4702
Entomospira nematocera	Borrelia recurrentis	17.8051
Entomospira entomophilus	Borrelia recurrentis	16.6123
Entomospira culicis	Borrelia recurrentis	16.8894
Borreliella yangtzensis	Borrelia recurrentis	81.1529
Borreliella spielmanii	Borrelia recurrentis	81.2939
Borreliella lanei	Borrelia recurrentis	81.3286
Borreliella kurtenbachii	Borrelia recurrentis	81.338
Borreliella japonica	Borrelia recurrentis	80.938
Borreliella finlandensis	Borrelia recurrentis	81.407
Borreliella californiensis	Borrelia recurrentis	81.0537
Borreliella turdi	Borrelia recurrentis	81.2594
Borreliella tanukii	Borrelia recurrentis	81.2343
Borreliella bissettii	Borrelia recurrentis	81.5578
Borreliella carolinensis	Borrelia recurrentis	81.7264
Borreliella lusitaniae	Borrelia recurrentis	80.4684
Borreliella americana	Borrelia recurrentis	81.2342
Borreliella andersonii	Borrelia recurrentis	80.7419
Treponema bryantii	Borrelia recurrentis	11.1868
Brevinema andersonii	Borrelia recurrentis	11.247
Alkalispirochaeta americana	Borrelia recurrentis	13.677
Treponema berlinense	Borrelia recurrentis	13.8571
Treponema pectinovorum	Borrelia recurrentis	15.3977
Borreliella chilensis	Leptospira interrogans	6.1518
Longinema margulisiae	Leptospira interrogans	10.4177
Treponema denticola	Leptospira interrogans	7.5923
Borrelia turicatae	Leptospira interrogans	6.25
Leptospira borgpetersenii	Leptospira interrogans	78.664
Leptospira biflexa	Leptospira interrogans	45.7422
Borrelia recurrentis	Leptospira interrogans	6.1381
Leptospira interrogans	Leptospira interrogans	100
Brachyspira murdochii	Leptospira interrogans	9.3129
Brachyspira pilosicoli	Leptospira interrogans	9.2652
Sediminispirochaeta smaragdinae	Leptospira interrogans	8.4371
Borreliella valaisiana	Leptospira interrogans	5.7922
Borreliella burgdorferi	Leptospira interrogans	5.6961
Spirochaeta thermophila	Leptospira interrogans	10.0966
Sphaerochaeta globosa	Leptospira interrogans	7.0107
Treponema succinifaciens	Leptospira interrogans	7.5427
Borreliella bavariensis	Leptospira interrogans	6.3025
Parasphaerochaeta coccoides	Leptospira interrogans	7.2831
Treponema brennaborense	Leptospira interrogans	8.3979
Leadbettera azotonutricia	Leptospira interrogans	7.8981
Treponema primitia	Leptospira interrogans	8.9563
Treponema paraluiscuniculi	Leptospira interrogans	6.8093
Gracilinema caldarium	Leptospira interrogans	9.9519
Brachyspira intermedia	Leptospira interrogans	9.1135
Sphaerochaeta pleomorpha	Leptospira interrogans	6.8292
Spirochaeta africana	Leptospira interrogans	9.4516
Leptonema illini	Leptospira interrogans	25.0323
Leptospira inadai	Leptospira interrogans	62.2418
Leptospira broomii	Leptospira interrogans	62.3817
Leptospira kmetyi	Leptospira interrogans	76.4005
Leptospira alexanderi	Leptospira interrogans	78.0415
Leptospira kirschneri	Leptospira interrogans	88.5714
Leptospira licerasiae	Leptospira interrogans	62.4446
Treponema saccharophilum	Leptospira interrogans	7.8471
Borrelia crocidurae	Leptospira interrogans	5.7986
Turneriella parva	Leptospira interrogans	19.2688
Leptospira meyeri	Leptospira interrogans	45.1167
Leptospira wolffii	Leptospira interrogans	61.1052
Leptospira fainei	Leptospira interrogans	63.6952
Leptospira noguchii	Leptospira interrogans	86.1318
Leptospira mayottensis	Leptospira interrogans	79.7383
Leptospira santarosai	Leptospira interrogans	78.9563
Brachyspira hampsonii	Leptospira interrogans	9.3851
Leptospira vanthielii	Leptospira interrogans	45.3361
Leptospira yanagawae	Leptospira interrogans	45.3495
Leptospira terpstrae	Leptospira interrogans	45.4203
Leptospira wolbachii	Leptospira interrogans	45.9211
Leptospira alstonii	Leptospira interrogans	81.8046
Alkalispirochaeta alkalica	Leptospira interrogans	9.4189
Sediminispirochaeta bajacaliforniensis	Leptospira interrogans	8.4652
Brachyspira innocens	Leptospira interrogans	9.1654
Treponema pallidum	Leptospira interrogans	6.8523
Treponema vincentii	Leptospira interrogans	7.2694
Treponema maltophilum	Leptospira interrogans	7.8531
Spirochaeta cellobiosiphila	Leptospira interrogans	9.6396
Treponema pedis	Leptospira interrogans	7.5441
Borrelia persica	Leptospira interrogans	5.6038
Borrelia hispanica	Leptospira interrogans	5.6134
Salinispira pacifica	Leptospira interrogans	9.4824
Borrelia parkeri	Leptospira interrogans	6.3844
Brachyspira alvinipulli	Leptospira interrogans	8.5923
Borrelia duttonii	Leptospira interrogans	4.6891
Treponema putidum	Leptospira interrogans	7.5021
Spirochaeta lutea	Leptospira interrogans	9.8726
Brachyspira suanatina	Leptospira interrogans	9.2315
Leptospira tipperaryensis	Leptospira interrogans	74.5641
Borrelia anserina	Leptospira interrogans	6.0619
Borreliella mayonii	Leptospira interrogans	5.9559
Marispirochaeta aestuarii	Leptospira interrogans	9.7571
Leptospira venezuelensis	Leptospira interrogans	61.4086
Leptospira hartskeerlii	Leptospira interrogans	63.844
Leptospira saintgironsiae	Leptospira interrogans	63.3447
Leptospira adleri	Leptospira interrogans	70.5553
Leptospira perolatii	Leptospira interrogans	62.5349
Leptospira barantonii	Leptospira interrogans	76.4209
Leptospira harrisiae	Leptospira interrogans	46.9574
Leptospira ellisii	Leptospira interrogans	74.1699
Leptospira levettii	Leptospira interrogans	46.5673
Leptospira brenneri	Leptospira interrogans	46.3165
Leptospira neocaledonica	Leptospira interrogans	62.1022
Leptospira haakeii	Leptospira interrogans	63.1132
Alkalispirochaeta sphaeroplastigenens	Leptospira interrogans	9.2241
Borreliella tachyglossi	Leptospira interrogans	6.1459
Leptospira johnsonii	Leptospira interrogans	63.0103
Leptospira ellinghausenii	Leptospira interrogans	45.0547
Leptospira kobayashii	Leptospira interrogans	47.4126
Leptospira ryugenii	Leptospira interrogans	45.1901
Sphaerochaeta halotolerans	Leptospira interrogans	7.4976
Leptospira stimsonii	Leptospira interrogans	72.8077
Leptospira yasudae	Leptospira interrogans	76.1145
Borrelia turcica	Leptospira interrogans	5.9975
Leptospira fletcheri	Leptospira interrogans	64.5982
Leptospira kanakyensis	Leptospira interrogans	45.6924
Leptospira bourretii	Leptospira interrogans	45.2337
Leptospira selangorensis	Leptospira interrogans	62.6946
Leptospira montravelensis	Leptospira interrogans	45.8215
Leptospira koniamboensis	Leptospira interrogans	62.0138
Leptospira perdikensis	Leptospira interrogans	46.5068
Leptospira langatensis	Leptospira interrogans	63.745
Leptospira sarikeiensis	Leptospira interrogans	61.9311
Leptospira kemamanensis	Leptospira interrogans	46.9071
Leptospira jelokensis	Leptospira interrogans	45.5037
Leptospira semungkikensis	Leptospira interrogans	64.2857
Leptospira andrefontaineae	Leptospira interrogans	62.49
Leptospira congkakensis	Leptospira interrogans	46.7602
Leptospira bouyouniensis	Leptospira interrogans	45.2114
Leptospira mtsangambouensis	Leptospira interrogans	46.0768
Leptospira gomenensis	Leptospira interrogans	74.2434
Leptospira ognonensis	Leptospira interrogans	45.9589
Leptospira noumeaensis	Leptospira interrogans	46.0221
Leptospira dzoumogneensis	Leptospira interrogans	63.2664
Leptospira bandrabouensis	Leptospira interrogans	46.4043
Leptospira idonii	Leptospira interrogans	47.3862
Leptospira ilyithenensis	Leptospira interrogans	47.1411
Leptospira fluminis	Leptospira interrogans	65.0857
Leptospira weilii	Leptospira interrogans	78.5793
Brachyspira aalborgi	Leptospira interrogans	9.4776
Treponema phagedenis	Leptospira interrogans	7.6419
Thiospirochaeta perfilievii	Leptospira interrogans	9.015
Oceanispirochaeta crateris	Leptospira interrogans	9.9888
Borrelia maritima	Leptospira interrogans	6.3341
Bullifex porci	Leptospira interrogans	6.1968
Borrelia mahuryensis	Leptospira interrogans	5.8199
Treponema ruminis	Leptospira interrogans	7.8532
Treponema rectale	Leptospira interrogans	7.9249
Spirochaeta isovalerica	Leptospira interrogans	8.9936
Treponema zioleckii	Leptospira interrogans	7.9931
Treponema peruense	Leptospira interrogans	7.9786
Breznakiella homolactica	Leptospira interrogans	7.7912
Leptospira abararensis	Leptospira interrogans	45.3748
Leptospira ainazelensis	Leptospira interrogans	73.1842
Leptospira chreensis	Leptospira interrogans	46.246
Leptospira ainlahdjerensis	Leptospira interrogans	73.2278
Treponema medium	Leptospira interrogans	7.4763
Brachyspira hyodysenteriae	Leptospira interrogans	9.517
Treponema parvum	Leptospira interrogans	8.0618
Borrelia miyamotoi	Leptospira interrogans	6.5644
Borrelia hermsii	Leptospira interrogans	6.1509
Teretinema zuelzerae	Leptospira interrogans	8.7459
Leptospira sanjuanensis	Leptospira interrogans	75.5009
Brucepastera parasyntrophica	Leptospira interrogans	7.7325
Treponema porcinum	Leptospira interrogans	8.4803
Borrelia coriaceae	Leptospira interrogans	5.6744
Borrelia venezuelensis	Leptospira interrogans	6.2065
Borrelia puertoricensis	Leptospira interrogans	5.5142
Thermospira aquatica	Leptospira interrogans	10.3535
Treponema socranskii	Leptospira interrogans	7.7012
Borreliella afzelii	Leptospira interrogans	6.2514
Borreliella garinii	Leptospira interrogans	6.3614
Borrelia fainii	Leptospira interrogans	6.1088
Entomospira nematocera	Leptospira interrogans	6.924
Entomospira entomophilus	Leptospira interrogans	6.9342
Entomospira culicis	Leptospira interrogans	6.4073
Borreliella yangtzensis	Leptospira interrogans	6.1606
Borreliella spielmanii	Leptospira interrogans	6.184
Borreliella lanei	Leptospira interrogans	6.1494
Borreliella kurtenbachii	Leptospira interrogans	6.2583
Borreliella japonica	Leptospira interrogans	6.1328
Borreliella finlandensis	Leptospira interrogans	6.2115
Borreliella californiensis	Leptospira interrogans	6.1008
Borreliella turdi	Leptospira interrogans	6.2183
Borreliella tanukii	Leptospira interrogans	6.0753
Borreliella bissettii	Leptospira interrogans	6.1013
Borreliella carolinensis	Leptospira interrogans	6.0472
Borreliella lusitaniae	Leptospira interrogans	6.2761
Borreliella americana	Leptospira interrogans	6.2514
Borreliella andersonii	Leptospira interrogans	6.0646
Treponema bryantii	Leptospira interrogans	7.2801
Brevinema andersonii	Leptospira interrogans	7.3564
Alkalispirochaeta americana	Leptospira interrogans	9.1823
Treponema berlinense	Leptospira interrogans	8.819
Treponema pectinovorum	Leptospira interrogans	8.9039
Borreliella chilensis	Brachyspira murdochii	9.2744
Longinema margulisiae	Brachyspira murdochii	14.0708
Treponema denticola	Brachyspira murdochii	11.9479
Borrelia turicatae	Brachyspira murdochii	9.3084
Leptospira borgpetersenii	Brachyspira murdochii	9.6599
Leptospira biflexa	Brachyspira murdochii	8.8529
Borrelia recurrentis	Brachyspira murdochii	8.9086
Leptospira interrogans	Brachyspira murdochii	9.3129
Brachyspira murdochii	Brachyspira murdochii	100
Brachyspira pilosicoli	Brachyspira murdochii	81.5278
Sediminispirochaeta smaragdinae	Brachyspira murdochii	13.0113
Borreliella valaisiana	Brachyspira murdochii	8.7935
Borreliella burgdorferi	Brachyspira murdochii	8.6035
Spirochaeta thermophila	Brachyspira murdochii	12.8317
Sphaerochaeta globosa	Brachyspira murdochii	12.9962
Treponema succinifaciens	Brachyspira murdochii	11.497
Borreliella bavariensis	Brachyspira murdochii	9.1578
Parasphaerochaeta coccoides	Brachyspira murdochii	12.8969
Treponema brennaborense	Brachyspira murdochii	13.1485
Leadbettera azotonutricia	Brachyspira murdochii	12.3696
Treponema primitia	Brachyspira murdochii	12.9389
Treponema paraluiscuniculi	Brachyspira murdochii	9.3054
Gracilinema caldarium	Brachyspira murdochii	13.4395
Brachyspira intermedia	Brachyspira murdochii	82.354
Sphaerochaeta pleomorpha	Brachyspira murdochii	13.5158
Spirochaeta africana	Brachyspira murdochii	10.2559
Leptonema illini	Brachyspira murdochii	8.134
Leptospira inadai	Brachyspira murdochii	8.9774
Leptospira broomii	Brachyspira murdochii	9.0731
Leptospira kmetyi	Brachyspira murdochii	9.0475
Leptospira alexanderi	Brachyspira murdochii	8.9277
Leptospira kirschneri	Brachyspira murdochii	9.5494
Leptospira licerasiae	Brachyspira murdochii	9.4205
Treponema saccharophilum	Brachyspira murdochii	11.7159
Borrelia crocidurae	Brachyspira murdochii	8.2394
Turneriella parva	Brachyspira murdochii	7.9906
Leptospira meyeri	Brachyspira murdochii	8.832
Leptospira wolffii	Brachyspira murdochii	8.9166
Leptospira fainei	Brachyspira murdochii	9.1283
Leptospira noguchii	Brachyspira murdochii	9.2329
Leptospira mayottensis	Brachyspira murdochii	9.146
Leptospira santarosai	Brachyspira murdochii	8.8985
Brachyspira hampsonii	Brachyspira murdochii	84.6427
Leptospira vanthielii	Brachyspira murdochii	8.8767
Leptospira yanagawae	Brachyspira murdochii	8.8294
Leptospira terpstrae	Brachyspira murdochii	8.9941
Leptospira wolbachii	Brachyspira murdochii	8.9147
Leptospira alstonii	Brachyspira murdochii	8.6389
Alkalispirochaeta alkalica	Brachyspira murdochii	11.3473
Sediminispirochaeta bajacaliforniensis	Brachyspira murdochii	13.0636
Brachyspira innocens	Brachyspira murdochii	88.339
Treponema pallidum	Brachyspira murdochii	9.3483
Treponema vincentii	Brachyspira murdochii	13.2528
Treponema maltophilum	Brachyspira murdochii	12.6044
Spirochaeta cellobiosiphila	Brachyspira murdochii	10.9894
Treponema pedis	Brachyspira murdochii	12.6972
Borrelia persica	Brachyspira murdochii	8.3986
Borrelia hispanica	Brachyspira murdochii	8.3353
Salinispira pacifica	Brachyspira murdochii	10.7287
Borrelia parkeri	Brachyspira murdochii	9.2848
Brachyspira alvinipulli	Brachyspira murdochii	80.733
Borrelia duttonii	Brachyspira murdochii	6.8957
Treponema putidum	Brachyspira murdochii	12.0299
Spirochaeta lutea	Brachyspira murdochii	10.5654
Brachyspira suanatina	Brachyspira murdochii	84.5738
Leptospira tipperaryensis	Brachyspira murdochii	8.9126
Borrelia anserina	Brachyspira murdochii	9.1892
Borreliella mayonii	Brachyspira murdochii	8.8377
Marispirochaeta aestuarii	Brachyspira murdochii	12.5057
Leptospira venezuelensis	Brachyspira murdochii	9.1395
Leptospira hartskeerlii	Brachyspira murdochii	9.5091
Leptospira saintgironsiae	Brachyspira murdochii	9.3202
Leptospira adleri	Brachyspira murdochii	8.5103
Leptospira perolatii	Brachyspira murdochii	8.9413
Leptospira barantonii	Brachyspira murdochii	9.0342
Leptospira harrisiae	Brachyspira murdochii	8.9302
Leptospira ellisii	Brachyspira murdochii	8.5615
Leptospira levettii	Brachyspira murdochii	8.9918
Leptospira brenneri	Brachyspira murdochii	8.8862
Leptospira neocaledonica	Brachyspira murdochii	9.283
Leptospira haakeii	Brachyspira murdochii	9.3041
Alkalispirochaeta sphaeroplastigenens	Brachyspira murdochii	11.1411
Borreliella tachyglossi	Brachyspira murdochii	9.2091
Leptospira johnsonii	Brachyspira murdochii	9.4534
Leptospira ellinghausenii	Brachyspira murdochii	8.8284
Leptospira kobayashii	Brachyspira murdochii	9.1046
Leptospira ryugenii	Brachyspira murdochii	8.7193
Sphaerochaeta halotolerans	Brachyspira murdochii	13.6685
Leptospira stimsonii	Brachyspira murdochii	8.5824
Leptospira yasudae	Brachyspira murdochii	8.5786
Borrelia turcica	Brachyspira murdochii	9.1023
Leptospira fletcheri	Brachyspira murdochii	9.1516
Leptospira kanakyensis	Brachyspira murdochii	8.8195
Leptospira bourretii	Brachyspira murdochii	8.8187
Leptospira selangorensis	Brachyspira murdochii	9.3499
Leptospira montravelensis	Brachyspira murdochii	8.9869
Leptospira koniamboensis	Brachyspira murdochii	9.038
Leptospira perdikensis	Brachyspira murdochii	9.105
Leptospira langatensis	Brachyspira murdochii	9.3993
Leptospira sarikeiensis	Brachyspira murdochii	9.2449
Leptospira kemamanensis	Brachyspira murdochii	9.3209
Leptospira jelokensis	Brachyspira murdochii	9.1562
Leptospira semungkikensis	Brachyspira murdochii	9.5118
Leptospira andrefontaineae	Brachyspira murdochii	9.3623
Leptospira congkakensis	Brachyspira murdochii	9.0555
Leptospira bouyouniensis	Brachyspira murdochii	8.7786
Leptospira mtsangambouensis	Brachyspira murdochii	8.9463
Leptospira gomenensis	Brachyspira murdochii	8.5232
Leptospira ognonensis	Brachyspira murdochii	9.2601
Leptospira noumeaensis	Brachyspira murdochii	8.8679
Leptospira dzoumogneensis	Brachyspira murdochii	9.4646
Leptospira bandrabouensis	Brachyspira murdochii	9.13
Leptospira idonii	Brachyspira murdochii	9.386
Leptospira ilyithenensis	Brachyspira murdochii	8.9624
Leptospira fluminis	Brachyspira murdochii	9.2728
Leptospira weilii	Brachyspira murdochii	8.8598
Brachyspira aalborgi	Brachyspira murdochii	68.2164
Treponema phagedenis	Brachyspira murdochii	13.7727
Thiospirochaeta perfilievii	Brachyspira murdochii	12.4118
Oceanispirochaeta crateris	Brachyspira murdochii	13.5981
Borrelia maritima	Brachyspira murdochii	9.0764
Bullifex porci	Brachyspira murdochii	13.324
Borrelia mahuryensis	Brachyspira murdochii	8.4047
Treponema ruminis	Brachyspira murdochii	12.1398
Treponema rectale	Brachyspira murdochii	12.0209
Spirochaeta isovalerica	Brachyspira murdochii	12.4894
Treponema zioleckii	Brachyspira murdochii	11.8962
Treponema peruense	Brachyspira murdochii	12.3784
Breznakiella homolactica	Brachyspira murdochii	12.3248
Leptospira abararensis	Brachyspira murdochii	8.8143
Leptospira ainazelensis	Brachyspira murdochii	8.5151
Leptospira chreensis	Brachyspira murdochii	9.0287
Leptospira ainlahdjerensis	Brachyspira murdochii	8.3865
Treponema medium	Brachyspira murdochii	13.1844
Brachyspira hyodysenteriae	Brachyspira murdochii	83.8561
Treponema parvum	Brachyspira murdochii	12.8994
Borrelia miyamotoi	Brachyspira murdochii	9.3017
Borrelia hermsii	Brachyspira murdochii	9.2578
Teretinema zuelzerae	Brachyspira murdochii	11.7839
Leptospira sanjuanensis	Brachyspira murdochii	8.5495
Brucepastera parasyntrophica	Brachyspira murdochii	11.8011
Treponema porcinum	Brachyspira murdochii	13.0317
Borrelia coriaceae	Brachyspira murdochii	7.9434
Borrelia venezuelensis	Brachyspira murdochii	9.1401
Borrelia puertoricensis	Brachyspira murdochii	7.8624
Thermospira aquatica	Brachyspira murdochii	14.0358
Treponema socranskii	Brachyspira murdochii	13.1589
Borreliella afzelii	Brachyspira murdochii	9.0833
Borreliella garinii	Brachyspira murdochii	9.0223
Borrelia fainii	Brachyspira murdochii	9.431
Entomospira nematocera	Brachyspira murdochii	11.0156
Entomospira entomophilus	Brachyspira murdochii	11.1361
Entomospira culicis	Brachyspira murdochii	10.9315
Borreliella yangtzensis	Brachyspira murdochii	9.2091
Borreliella spielmanii	Brachyspira murdochii	9.32
Borreliella lanei	Brachyspira murdochii	9.6363
Borreliella kurtenbachii	Brachyspira murdochii	9.498
Borreliella japonica	Brachyspira murdochii	9.4293
Borreliella finlandensis	Brachyspira murdochii	9.3843
Borreliella californiensis	Brachyspira murdochii	9.4525
Borreliella turdi	Brachyspira murdochii	9.1526
Borreliella tanukii	Brachyspira murdochii	9.6206
Borreliella bissettii	Brachyspira murdochii	9.5199
Borreliella carolinensis	Brachyspira murdochii	9.4345
Borreliella lusitaniae	Brachyspira murdochii	9.2603
Borreliella americana	Brachyspira murdochii	9.4447
Borreliella andersonii	Brachyspira murdochii	9.3315
Treponema bryantii	Brachyspira murdochii	11.224
Brevinema andersonii	Brachyspira murdochii	13.3302
Alkalispirochaeta americana	Brachyspira murdochii	11.1645
Treponema berlinense	Brachyspira murdochii	12.9817
Treponema pectinovorum	Brachyspira murdochii	12.7614
Borreliella chilensis	Brachyspira pilosicoli	10.9779
Longinema margulisiae	Brachyspira pilosicoli	14.8444
Treponema denticola	Brachyspira pilosicoli	12.9321
Borrelia turicatae	Brachyspira pilosicoli	10.8255
Leptospira borgpetersenii	Brachyspira pilosicoli	10.0806
Leptospira biflexa	Brachyspira pilosicoli	8.9696
Borrelia recurrentis	Brachyspira pilosicoli	10.5594
Leptospira interrogans	Brachyspira pilosicoli	9.2652
Brachyspira murdochii	Brachyspira pilosicoli	81.5278
Brachyspira pilosicoli	Brachyspira pilosicoli	100
Sediminispirochaeta smaragdinae	Brachyspira pilosicoli	13.2188
Borreliella valaisiana	Brachyspira pilosicoli	10.3337
Borreliella burgdorferi	Brachyspira pilosicoli	10.1594
Spirochaeta thermophila	Brachyspira pilosicoli	13.1972
Sphaerochaeta globosa	Brachyspira pilosicoli	13.2314
Treponema succinifaciens	Brachyspira pilosicoli	11.5779
Borreliella bavariensis	Brachyspira pilosicoli	11.0306
Parasphaerochaeta coccoides	Brachyspira pilosicoli	13.6763
Treponema brennaborense	Brachyspira pilosicoli	13.3801
Leadbettera azotonutricia	Brachyspira pilosicoli	12.3582
Treponema primitia	Brachyspira pilosicoli	13.2381
Treponema paraluiscuniculi	Brachyspira pilosicoli	10.6093
Gracilinema caldarium	Brachyspira pilosicoli	13.8256
Brachyspira intermedia	Brachyspira pilosicoli	78.3853
Sphaerochaeta pleomorpha	Brachyspira pilosicoli	13.7912
Spirochaeta africana	Brachyspira pilosicoli	10.9066
Leptonema illini	Brachyspira pilosicoli	7.6863
Leptospira inadai	Brachyspira pilosicoli	9.0835
Leptospira broomii	Brachyspira pilosicoli	9.2683
Leptospira kmetyi	Brachyspira pilosicoli	9.0616
Leptospira alexanderi	Brachyspira pilosicoli	9.2316
Leptospira kirschneri	Brachyspira pilosicoli	9.9628
Leptospira licerasiae	Brachyspira pilosicoli	9.0715
Treponema saccharophilum	Brachyspira pilosicoli	12.1828
Borrelia crocidurae	Brachyspira pilosicoli	9.7226
Turneriella parva	Brachyspira pilosicoli	7.9217
Leptospira meyeri	Brachyspira pilosicoli	9.0418
Leptospira wolffii	Brachyspira pilosicoli	9.2893
Leptospira fainei	Brachyspira pilosicoli	9.3637
Leptospira noguchii	Brachyspira pilosicoli	9.1956
Leptospira mayottensis	Brachyspira pilosicoli	9.545
Leptospira santarosai	Brachyspira pilosicoli	9.1273
Brachyspira hampsonii	Brachyspira pilosicoli	80.5676
Leptospira vanthielii	Brachyspira pilosicoli	8.7012
Leptospira yanagawae	Brachyspira pilosicoli	8.9759
Leptospira terpstrae	Brachyspira pilosicoli	8.9712
Leptospira wolbachii	Brachyspira pilosicoli	9.0669
Leptospira alstonii	Brachyspira pilosicoli	8.9354
Alkalispirochaeta alkalica	Brachyspira pilosicoli	11.3937
Sediminispirochaeta bajacaliforniensis	Brachyspira pilosicoli	13.2316
Brachyspira innocens	Brachyspira pilosicoli	78.7151
Treponema pallidum	Brachyspira pilosicoli	10.5296
Treponema vincentii	Brachyspira pilosicoli	13.9806
Treponema maltophilum	Brachyspira pilosicoli	13.0569
Spirochaeta cellobiosiphila	Brachyspira pilosicoli	11.6429
Treponema pedis	Brachyspira pilosicoli	13.111
Borrelia persica	Brachyspira pilosicoli	9.6531
Borrelia hispanica	Brachyspira pilosicoli	9.6219
Salinispira pacifica	Brachyspira pilosicoli	11.1009
Borrelia parkeri	Brachyspira pilosicoli	11.0003
Brachyspira alvinipulli	Brachyspira pilosicoli	76.006
Borrelia duttonii	Brachyspira pilosicoli	8.2188
Treponema putidum	Brachyspira pilosicoli	12.4682
Spirochaeta lutea	Brachyspira pilosicoli	10.9411
Brachyspira suanatina	Brachyspira pilosicoli	80.665
Leptospira tipperaryensis	Brachyspira pilosicoli	8.7896
Borrelia anserina	Brachyspira pilosicoli	11.0175
Borreliella mayonii	Brachyspira pilosicoli	10.3678
Marispirochaeta aestuarii	Brachyspira pilosicoli	12.6547
Leptospira venezuelensis	Brachyspira pilosicoli	9.0967
Leptospira hartskeerlii	Brachyspira pilosicoli	9.4951
Leptospira saintgironsiae	Brachyspira pilosicoli	9.2907
Leptospira adleri	Brachyspira pilosicoli	8.5951
Leptospira perolatii	Brachyspira pilosicoli	9.2564
Leptospira barantonii	Brachyspira pilosicoli	8.9028
Leptospira harrisiae	Brachyspira pilosicoli	9.0709
Leptospira ellisii	Brachyspira pilosicoli	8.9268
Leptospira levettii	Brachyspira pilosicoli	9.2421
Leptospira brenneri	Brachyspira pilosicoli	8.8874
Leptospira neocaledonica	Brachyspira pilosicoli	9.2511
Leptospira haakeii	Brachyspira pilosicoli	9.1912
Alkalispirochaeta sphaeroplastigenens	Brachyspira pilosicoli	11.2054
Borreliella tachyglossi	Brachyspira pilosicoli	10.3301
Leptospira johnsonii	Brachyspira pilosicoli	9.3516
Leptospira ellinghausenii	Brachyspira pilosicoli	8.7925
Leptospira kobayashii	Brachyspira pilosicoli	9.156
Leptospira ryugenii	Brachyspira pilosicoli	8.7572
Sphaerochaeta halotolerans	Brachyspira pilosicoli	13.5647
Leptospira stimsonii	Brachyspira pilosicoli	8.7129
Leptospira yasudae	Brachyspira pilosicoli	8.6825
Borrelia turcica	Brachyspira pilosicoli	10.7051
Leptospira fletcheri	Brachyspira pilosicoli	9.4951
Leptospira kanakyensis	Brachyspira pilosicoli	8.9136
Leptospira bourretii	Brachyspira pilosicoli	8.7983
Leptospira selangorensis	Brachyspira pilosicoli	9.0775
Leptospira montravelensis	Brachyspira pilosicoli	8.8148
Leptospira koniamboensis	Brachyspira pilosicoli	9.0031
Leptospira perdikensis	Brachyspira pilosicoli	8.9733
Leptospira langatensis	Brachyspira pilosicoli	9.5953
Leptospira sarikeiensis	Brachyspira pilosicoli	9.2426
Leptospira kemamanensis	Brachyspira pilosicoli	9.2728
Leptospira jelokensis	Brachyspira pilosicoli	8.9977
Leptospira semungkikensis	Brachyspira pilosicoli	9.772
Leptospira andrefontaineae	Brachyspira pilosicoli	9.337
Leptospira congkakensis	Brachyspira pilosicoli	9.1723
Leptospira bouyouniensis	Brachyspira pilosicoli	8.8537
Leptospira mtsangambouensis	Brachyspira pilosicoli	8.8201
Leptospira gomenensis	Brachyspira pilosicoli	9.1193
Leptospira ognonensis	Brachyspira pilosicoli	8.8725
Leptospira noumeaensis	Brachyspira pilosicoli	8.9501
Leptospira dzoumogneensis	Brachyspira pilosicoli	9.4637
Leptospira bandrabouensis	Brachyspira pilosicoli	8.7859
Leptospira idonii	Brachyspira pilosicoli	9.2626
Leptospira ilyithenensis	Brachyspira pilosicoli	9.0348
Leptospira fluminis	Brachyspira pilosicoli	9.5558
Leptospira weilii	Brachyspira pilosicoli	9.1801
Brachyspira aalborgi	Brachyspira pilosicoli	69.0244
Treponema phagedenis	Brachyspira pilosicoli	14.4517
Thiospirochaeta perfilievii	Brachyspira pilosicoli	12.8865
Oceanispirochaeta crateris	Brachyspira pilosicoli	14.0541
Borrelia maritima	Brachyspira pilosicoli	10.7329
Bullifex porci	Brachyspira pilosicoli	13.8122
Borrelia mahuryensis	Brachyspira pilosicoli	9.9137
Treponema ruminis	Brachyspira pilosicoli	12.4604
Treponema rectale	Brachyspira pilosicoli	12.3983
Spirochaeta isovalerica	Brachyspira pilosicoli	12.5341
Treponema zioleckii	Brachyspira pilosicoli	11.6122
Treponema peruense	Brachyspira pilosicoli	12.6454
Breznakiella homolactica	Brachyspira pilosicoli	12.0907
Leptospira abararensis	Brachyspira pilosicoli	8.9717
Leptospira ainazelensis	Brachyspira pilosicoli	8.5036
Leptospira chreensis	Brachyspira pilosicoli	8.8936
Leptospira ainlahdjerensis	Brachyspira pilosicoli	8.5178
Treponema medium	Brachyspira pilosicoli	13.8725
Brachyspira hyodysenteriae	Brachyspira pilosicoli	80.4833
Treponema parvum	Brachyspira pilosicoli	13.5373
Borrelia miyamotoi	Brachyspira pilosicoli	11.284
Borrelia hermsii	Brachyspira pilosicoli	11.1848
Teretinema zuelzerae	Brachyspira pilosicoli	12.2249
Leptospira sanjuanensis	Brachyspira pilosicoli	8.715
Brucepastera parasyntrophica	Brachyspira pilosicoli	11.8503
Treponema porcinum	Brachyspira pilosicoli	12.9771
Borrelia coriaceae	Brachyspira pilosicoli	8.906
Borrelia venezuelensis	Brachyspira pilosicoli	10.5962
Borrelia puertoricensis	Brachyspira pilosicoli	9.147
Thermospira aquatica	Brachyspira pilosicoli	15.0076
Treponema socranskii	Brachyspira pilosicoli	13.037
Borreliella afzelii	Brachyspira pilosicoli	10.6749
Borreliella garinii	Brachyspira pilosicoli	10.7328
Borrelia fainii	Brachyspira pilosicoli	10.7879
Entomospira nematocera	Brachyspira pilosicoli	12.1881
Entomospira entomophilus	Brachyspira pilosicoli	12.2284
Entomospira culicis	Brachyspira pilosicoli	12.1438
Borreliella yangtzensis	Brachyspira pilosicoli	10.5444
Borreliella spielmanii	Brachyspira pilosicoli	10.892
Borreliella lanei	Brachyspira pilosicoli	11.1982
Borreliella kurtenbachii	Brachyspira pilosicoli	11.2574
Borreliella japonica	Brachyspira pilosicoli	11.0553
Borreliella finlandensis	Brachyspira pilosicoli	11.0937
Borreliella californiensis	Brachyspira pilosicoli	11.1181
Borreliella turdi	Brachyspira pilosicoli	10.7659
Borreliella tanukii	Brachyspira pilosicoli	11.2085
Borreliella bissettii	Brachyspira pilosicoli	10.9997
Borreliella carolinensis	Brachyspira pilosicoli	11.2822
Borreliella lusitaniae	Brachyspira pilosicoli	11.0973
Borreliella americana	Brachyspira pilosicoli	11.0761
Borreliella andersonii	Brachyspira pilosicoli	11.2023
Treponema bryantii	Brachyspira pilosicoli	11.3119
Brevinema andersonii	Brachyspira pilosicoli	14.5114
Alkalispirochaeta americana	Brachyspira pilosicoli	11.1914
Treponema berlinense	Brachyspira pilosicoli	13.1258
Treponema pectinovorum	Brachyspira pilosicoli	13.3237
Borreliella chilensis	Sediminispirochaeta smaragdinae	11.6573
Longinema margulisiae	Sediminispirochaeta smaragdinae	14.3472
Treponema denticola	Sediminispirochaeta smaragdinae	20.0915
Borrelia turicatae	Sediminispirochaeta smaragdinae	11.7146
Leptospira borgpetersenii	Sediminispirochaeta smaragdinae	8.8657
Leptospira biflexa	Sediminispirochaeta smaragdinae	8.8135
Borrelia recurrentis	Sediminispirochaeta smaragdinae	11.4286
Leptospira interrogans	Sediminispirochaeta smaragdinae	8.4371
Brachyspira murdochii	Sediminispirochaeta smaragdinae	13.0113
Brachyspira pilosicoli	Sediminispirochaeta smaragdinae	13.2188
Sediminispirochaeta smaragdinae	Sediminispirochaeta smaragdinae	100
Borreliella valaisiana	Sediminispirochaeta smaragdinae	11.1626
Borreliella burgdorferi	Sediminispirochaeta smaragdinae	10.9634
Spirochaeta thermophila	Sediminispirochaeta smaragdinae	31.4194
Sphaerochaeta globosa	Sediminispirochaeta smaragdinae	28.2474
Treponema succinifaciens	Sediminispirochaeta smaragdinae	18.7284
Borreliella bavariensis	Sediminispirochaeta smaragdinae	11.7282
Parasphaerochaeta coccoides	Sediminispirochaeta smaragdinae	24.6751
Treponema brennaborense	Sediminispirochaeta smaragdinae	25.0147
Leadbettera azotonutricia	Sediminispirochaeta smaragdinae	27.0185
Treponema primitia	Sediminispirochaeta smaragdinae	27.2739
Treponema paraluiscuniculi	Sediminispirochaeta smaragdinae	16.238
Gracilinema caldarium	Sediminispirochaeta smaragdinae	33.5974
Brachyspira intermedia	Sediminispirochaeta smaragdinae	13.0367
Sphaerochaeta pleomorpha	Sediminispirochaeta smaragdinae	30.039
Spirochaeta africana	Sediminispirochaeta smaragdinae	27.3581
Leptonema illini	Sediminispirochaeta smaragdinae	9.2743
Leptospira inadai	Sediminispirochaeta smaragdinae	8.9165
Leptospira broomii	Sediminispirochaeta smaragdinae	9.0808
Leptospira kmetyi	Sediminispirochaeta smaragdinae	8.7908
Leptospira alexanderi	Sediminispirochaeta smaragdinae	8.3638
Leptospira kirschneri	Sediminispirochaeta smaragdinae	8.731
Leptospira licerasiae	Sediminispirochaeta smaragdinae	8.8938
Treponema saccharophilum	Sediminispirochaeta smaragdinae	19.0476
Borrelia crocidurae	Sediminispirochaeta smaragdinae	10.2302
Turneriella parva	Sediminispirochaeta smaragdinae	8.0226
Leptospira meyeri	Sediminispirochaeta smaragdinae	8.8839
Leptospira wolffii	Sediminispirochaeta smaragdinae	8.989
Leptospira fainei	Sediminispirochaeta smaragdinae	9.0265
Leptospira noguchii	Sediminispirochaeta smaragdinae	8.4243
Leptospira mayottensis	Sediminispirochaeta smaragdinae	8.6389
Leptospira santarosai	Sediminispirochaeta smaragdinae	8.6421
Brachyspira hampsonii	Sediminispirochaeta smaragdinae	13.1433
Leptospira vanthielii	Sediminispirochaeta smaragdinae	8.8468
Leptospira yanagawae	Sediminispirochaeta smaragdinae	8.7697
Leptospira terpstrae	Sediminispirochaeta smaragdinae	8.8301
Leptospira wolbachii	Sediminispirochaeta smaragdinae	8.7525
Leptospira alstonii	Sediminispirochaeta smaragdinae	8.6897
Alkalispirochaeta alkalica	Sediminispirochaeta smaragdinae	32.6611
Sediminispirochaeta bajacaliforniensis	Sediminispirochaeta smaragdinae	85.0375
Brachyspira innocens	Sediminispirochaeta smaragdinae	13.1023
Treponema pallidum	Sediminispirochaeta smaragdinae	16.3254
Treponema vincentii	Sediminispirochaeta smaragdinae	21.582
Treponema maltophilum	Sediminispirochaeta smaragdinae	25.9254
Spirochaeta cellobiosiphila	Sediminispirochaeta smaragdinae	28.9745
Treponema pedis	Sediminispirochaeta smaragdinae	19.5591
Borrelia persica	Sediminispirochaeta smaragdinae	10.5162
Borrelia hispanica	Sediminispirochaeta smaragdinae	10.4611
Salinispira pacifica	Sediminispirochaeta smaragdinae	27.7095
Borrelia parkeri	Sediminispirochaeta smaragdinae	11.7046
Brachyspira alvinipulli	Sediminispirochaeta smaragdinae	12.7596
Borrelia duttonii	Sediminispirochaeta smaragdinae	8.5573
Treponema putidum	Sediminispirochaeta smaragdinae	19.6623
Spirochaeta lutea	Sediminispirochaeta smaragdinae	28.4834
Brachyspira suanatina	Sediminispirochaeta smaragdinae	13.2432
Leptospira tipperaryensis	Sediminispirochaeta smaragdinae	8.624
Borrelia anserina	Sediminispirochaeta smaragdinae	11.6194
Borreliella mayonii	Sediminispirochaeta smaragdinae	11.0681
Marispirochaeta aestuarii	Sediminispirochaeta smaragdinae	40.0348
Leptospira venezuelensis	Sediminispirochaeta smaragdinae	8.5871
Leptospira hartskeerlii	Sediminispirochaeta smaragdinae	9.0325
Leptospira saintgironsiae	Sediminispirochaeta smaragdinae	8.9064
Leptospira adleri	Sediminispirochaeta smaragdinae	8.2512
Leptospira perolatii	Sediminispirochaeta smaragdinae	8.6282
Leptospira barantonii	Sediminispirochaeta smaragdinae	8.7322
Leptospira harrisiae	Sediminispirochaeta smaragdinae	8.6476
Leptospira ellisii	Sediminispirochaeta smaragdinae	8.5025
Leptospira levettii	Sediminispirochaeta smaragdinae	8.8872
Leptospira brenneri	Sediminispirochaeta smaragdinae	8.8042
Leptospira neocaledonica	Sediminispirochaeta smaragdinae	8.8823
Leptospira haakeii	Sediminispirochaeta smaragdinae	8.8593
Alkalispirochaeta sphaeroplastigenens	Sediminispirochaeta smaragdinae	32.4156
Borreliella tachyglossi	Sediminispirochaeta smaragdinae	11.5641
Leptospira johnsonii	Sediminispirochaeta smaragdinae	8.8139
Leptospira ellinghausenii	Sediminispirochaeta smaragdinae	8.7454
Leptospira kobayashii	Sediminispirochaeta smaragdinae	8.8358
Leptospira ryugenii	Sediminispirochaeta smaragdinae	8.7808
Sphaerochaeta halotolerans	Sediminispirochaeta smaragdinae	30.0572
Leptospira stimsonii	Sediminispirochaeta smaragdinae	8.546
Leptospira yasudae	Sediminispirochaeta smaragdinae	8.8075
Borrelia turcica	Sediminispirochaeta smaragdinae	11.2226
Leptospira fletcheri	Sediminispirochaeta smaragdinae	9.1052
Leptospira kanakyensis	Sediminispirochaeta smaragdinae	9.047
Leptospira bourretii	Sediminispirochaeta smaragdinae	8.9461
Leptospira selangorensis	Sediminispirochaeta smaragdinae	8.8861
Leptospira montravelensis	Sediminispirochaeta smaragdinae	8.8488
Leptospira koniamboensis	Sediminispirochaeta smaragdinae	8.6
Leptospira perdikensis	Sediminispirochaeta smaragdinae	8.7916
Leptospira langatensis	Sediminispirochaeta smaragdinae	8.815
Leptospira sarikeiensis	Sediminispirochaeta smaragdinae	8.5272
Leptospira kemamanensis	Sediminispirochaeta smaragdinae	9.0874
Leptospira jelokensis	Sediminispirochaeta smaragdinae	9.0739
Leptospira semungkikensis	Sediminispirochaeta smaragdinae	8.8092
Leptospira andrefontaineae	Sediminispirochaeta smaragdinae	8.8264
Leptospira congkakensis	Sediminispirochaeta smaragdinae	8.9148
Leptospira bouyouniensis	Sediminispirochaeta smaragdinae	8.7038
Leptospira mtsangambouensis	Sediminispirochaeta smaragdinae	8.8529
Leptospira gomenensis	Sediminispirochaeta smaragdinae	8.6568
Leptospira ognonensis	Sediminispirochaeta smaragdinae	8.8421
Leptospira noumeaensis	Sediminispirochaeta smaragdinae	8.901
Leptospira dzoumogneensis	Sediminispirochaeta smaragdinae	9.075
Leptospira bandrabouensis	Sediminispirochaeta smaragdinae	8.7522
Leptospira idonii	Sediminispirochaeta smaragdinae	8.7868
Leptospira ilyithenensis	Sediminispirochaeta smaragdinae	8.8673
Leptospira fluminis	Sediminispirochaeta smaragdinae	9.0981
Leptospira weilii	Sediminispirochaeta smaragdinae	8.1855
Brachyspira aalborgi	Sediminispirochaeta smaragdinae	13.7273
Treponema phagedenis	Sediminispirochaeta smaragdinae	22.0689
Thiospirochaeta perfilievii	Sediminispirochaeta smaragdinae	25.5679
Oceanispirochaeta crateris	Sediminispirochaeta smaragdinae	35.3395
Borrelia maritima	Sediminispirochaeta smaragdinae	11.7411
Bullifex porci	Sediminispirochaeta smaragdinae	21.0243
Borrelia mahuryensis	Sediminispirochaeta smaragdinae	11.0382
Treponema ruminis	Sediminispirochaeta smaragdinae	19.4369
Treponema rectale	Sediminispirochaeta smaragdinae	19.6931
Spirochaeta isovalerica	Sediminispirochaeta smaragdinae	31.9949
Treponema zioleckii	Sediminispirochaeta smaragdinae	18.5175
Treponema peruense	Sediminispirochaeta smaragdinae	20.1692
Breznakiella homolactica	Sediminispirochaeta smaragdinae	29.8955
Leptospira abararensis	Sediminispirochaeta smaragdinae	8.8567
Leptospira ainazelensis	Sediminispirochaeta smaragdinae	8.6653
Leptospira chreensis	Sediminispirochaeta smaragdinae	9.0571
Leptospira ainlahdjerensis	Sediminispirochaeta smaragdinae	8.5952
Treponema medium	Sediminispirochaeta smaragdinae	21.1009
Brachyspira hyodysenteriae	Sediminispirochaeta smaragdinae	13.3604
Treponema parvum	Sediminispirochaeta smaragdinae	23.6503
Borrelia miyamotoi	Sediminispirochaeta smaragdinae	11.8356
Borrelia hermsii	Sediminispirochaeta smaragdinae	11.8625
Teretinema zuelzerae	Sediminispirochaeta smaragdinae	27.6117
Leptospira sanjuanensis	Sediminispirochaeta smaragdinae	8.9292
Brucepastera parasyntrophica	Sediminispirochaeta smaragdinae	22.5571
Treponema porcinum	Sediminispirochaeta smaragdinae	20.9206
Borrelia coriaceae	Sediminispirochaeta smaragdinae	10.6789
Borrelia venezuelensis	Sediminispirochaeta smaragdinae	11.5005
Borrelia puertoricensis	Sediminispirochaeta smaragdinae	10.4958
Thermospira aquatica	Sediminispirochaeta smaragdinae	14.2509
Treponema socranskii	Sediminispirochaeta smaragdinae	24.4049
Borreliella afzelii	Sediminispirochaeta smaragdinae	11.781
Borreliella garinii	Sediminispirochaeta smaragdinae	11.7368
Borrelia fainii	Sediminispirochaeta smaragdinae	11.6543
Entomospira nematocera	Sediminispirochaeta smaragdinae	14.9896
Entomospira entomophilus	Sediminispirochaeta smaragdinae	14.8947
Entomospira culicis	Sediminispirochaeta smaragdinae	15.4632
Borreliella yangtzensis	Sediminispirochaeta smaragdinae	11.7147
Borreliella spielmanii	Sediminispirochaeta smaragdinae	11.7556
Borreliella lanei	Sediminispirochaeta smaragdinae	11.8877
Borreliella kurtenbachii	Sediminispirochaeta smaragdinae	11.7886
Borreliella japonica	Sediminispirochaeta smaragdinae	11.6063
Borreliella finlandensis	Sediminispirochaeta smaragdinae	11.6293
Borreliella californiensis	Sediminispirochaeta smaragdinae	11.7624
Borreliella turdi	Sediminispirochaeta smaragdinae	11.6405
Borreliella tanukii	Sediminispirochaeta smaragdinae	11.7579
Borreliella bissettii	Sediminispirochaeta smaragdinae	11.4358
Borreliella carolinensis	Sediminispirochaeta smaragdinae	11.8046
Borreliella lusitaniae	Sediminispirochaeta smaragdinae	11.379
Borreliella americana	Sediminispirochaeta smaragdinae	11.5616
Borreliella andersonii	Sediminispirochaeta smaragdinae	11.5429
Treponema bryantii	Sediminispirochaeta smaragdinae	19.3141
Brevinema andersonii	Sediminispirochaeta smaragdinae	9.3838
Alkalispirochaeta americana	Sediminispirochaeta smaragdinae	32.2249
Treponema berlinense	Sediminispirochaeta smaragdinae	20.1061
Treponema pectinovorum	Sediminispirochaeta smaragdinae	19.8856
Borreliella chilensis	Borreliella valaisiana	89.2752
Longinema margulisiae	Borreliella valaisiana	8.3793
Treponema denticola	Borreliella valaisiana	13.1464
Borrelia turicatae	Borreliella valaisiana	82.056
Leptospira borgpetersenii	Borreliella valaisiana	6.9118
Leptospira biflexa	Borreliella valaisiana	5.4883
Borrelia recurrentis	Borreliella valaisiana	76.614
Leptospira interrogans	Borreliella valaisiana	5.7922
Brachyspira murdochii	Borreliella valaisiana	8.7935
Brachyspira pilosicoli	Borreliella valaisiana	10.3337
Sediminispirochaeta smaragdinae	Borreliella valaisiana	11.1626
Borreliella valaisiana	Borreliella valaisiana	100
Borreliella burgdorferi	Borreliella valaisiana	93.0008
Spirochaeta thermophila	Borreliella valaisiana	15.3532
Sphaerochaeta globosa	Borreliella valaisiana	10.2638
Treponema succinifaciens	Borreliella valaisiana	12.1913
Borreliella bavariensis	Borreliella valaisiana	88.6064
Parasphaerochaeta coccoides	Borreliella valaisiana	13.4835
Treponema brennaborense	Borreliella valaisiana	12.7591
Leadbettera azotonutricia	Borreliella valaisiana	11.2367
Treponema primitia	Borreliella valaisiana	11.4026
Treponema paraluiscuniculi	Borreliella valaisiana	16.8171
Gracilinema caldarium	Borreliella valaisiana	14.3542
Brachyspira intermedia	Borreliella valaisiana	8.3019
Sphaerochaeta pleomorpha	Borreliella valaisiana	10.2724
Spirochaeta africana	Borreliella valaisiana	13.8889
Leptonema illini	Borreliella valaisiana	4.8929
Leptospira inadai	Borreliella valaisiana	5.6705
Leptospira broomii	Borreliella valaisiana	5.5954
Leptospira kmetyi	Borreliella valaisiana	5.6563
Leptospira alexanderi	Borreliella valaisiana	5.9882
Leptospira kirschneri	Borreliella valaisiana	6.279
Leptospira licerasiae	Borreliella valaisiana	5.9984
Treponema saccharophilum	Borreliella valaisiana	10.5328
Borrelia crocidurae	Borreliella valaisiana	72.9
Turneriella parva	Borreliella valaisiana	4.9146
Leptospira meyeri	Borreliella valaisiana	5.4049
Leptospira wolffii	Borreliella valaisiana	5.4065
Leptospira fainei	Borreliella valaisiana	5.6703
Leptospira noguchii	Borreliella valaisiana	5.8824
Leptospira mayottensis	Borreliella valaisiana	6.2542
Leptospira santarosai	Borreliella valaisiana	6.1782
Brachyspira hampsonii	Borreliella valaisiana	8.996
Leptospira vanthielii	Borreliella valaisiana	5.0742
Leptospira yanagawae	Borreliella valaisiana	5.5567
Leptospira terpstrae	Borreliella valaisiana	5.4376
Leptospira wolbachii	Borreliella valaisiana	5.1756
Leptospira alstonii	Borreliella valaisiana	5.7633
Alkalispirochaeta alkalica	Borreliella valaisiana	13.3351
Sediminispirochaeta bajacaliforniensis	Borreliella valaisiana	11.2915
Brachyspira innocens	Borreliella valaisiana	8.6401
Treponema pallidum	Borreliella valaisiana	16.6038
Treponema vincentii	Borreliella valaisiana	13.7725
Treponema maltophilum	Borreliella valaisiana	14.2396
Spirochaeta cellobiosiphila	Borreliella valaisiana	13.2032
Treponema pedis	Borreliella valaisiana	13.7838
Borrelia persica	Borreliella valaisiana	72.0957
Borrelia hispanica	Borreliella valaisiana	74.9538
Salinispira pacifica	Borreliella valaisiana	12.4071
Borrelia parkeri	Borreliella valaisiana	79.481
Brachyspira alvinipulli	Borreliella valaisiana	8.0664
Borrelia duttonii	Borreliella valaisiana	62.0981
Treponema putidum	Borreliella valaisiana	12.9599
Spirochaeta lutea	Borreliella valaisiana	13.2309
Brachyspira suanatina	Borreliella valaisiana	8.4076
Leptospira tipperaryensis	Borreliella valaisiana	5.4905
Borrelia anserina	Borreliella valaisiana	82.7553
Borreliella mayonii	Borreliella valaisiana	94.0645
Marispirochaeta aestuarii	Borreliella valaisiana	11.6359
Leptospira venezuelensis	Borreliella valaisiana	5.7199
Leptospira hartskeerlii	Borreliella valaisiana	5.9797
Leptospira saintgironsiae	Borreliella valaisiana	5.8631
Leptospira adleri	Borreliella valaisiana	5.5633
Leptospira perolatii	Borreliella valaisiana	6.0277
Leptospira barantonii	Borreliella valaisiana	5.5621
Leptospira harrisiae	Borreliella valaisiana	5.5975
Leptospira ellisii	Borreliella valaisiana	5.4958
Leptospira levettii	Borreliella valaisiana	5.7823
Leptospira brenneri	Borreliella valaisiana	5.194
Leptospira neocaledonica	Borreliella valaisiana	5.7988
Leptospira haakeii	Borreliella valaisiana	5.9276
Alkalispirochaeta sphaeroplastigenens	Borreliella valaisiana	12.8901
Borreliella tachyglossi	Borreliella valaisiana	82.7425
Leptospira johnsonii	Borreliella valaisiana	5.8715
Leptospira ellinghausenii	Borreliella valaisiana	5.5323
Leptospira kobayashii	Borreliella valaisiana	5.3376
Leptospira ryugenii	Borreliella valaisiana	5.6341
Sphaerochaeta halotolerans	Borreliella valaisiana	11.4543
Leptospira stimsonii	Borreliella valaisiana	5.1499
Leptospira yasudae	Borreliella valaisiana	5.5104
Borrelia turcica	Borreliella valaisiana	79.4947
Leptospira fletcheri	Borreliella valaisiana	6.2652
Leptospira kanakyensis	Borreliella valaisiana	5.3065
Leptospira bourretii	Borreliella valaisiana	5.1434
Leptospira selangorensis	Borreliella valaisiana	5.8894
Leptospira montravelensis	Borreliella valaisiana	5.355
Leptospira koniamboensis	Borreliella valaisiana	5.5698
Leptospira perdikensis	Borreliella valaisiana	5.3494
Leptospira langatensis	Borreliella valaisiana	5.9975
Leptospira sarikeiensis	Borreliella valaisiana	5.5643
Leptospira kemamanensis	Borreliella valaisiana	5.9091
Leptospira jelokensis	Borreliella valaisiana	5.4494
Leptospira semungkikensis	Borreliella valaisiana	6.1424
Leptospira andrefontaineae	Borreliella valaisiana	5.733
Leptospira congkakensis	Borreliella valaisiana	5.3631
Leptospira bouyouniensis	Borreliella valaisiana	5.3593
Leptospira mtsangambouensis	Borreliella valaisiana	5.3103
[truncated: 27,585 more rows]
