# Supplementary material for: Linking genomic evolutionary transitions to ecological phenotypic adaptations in Spirochaetes
Source: bioRxiv. 2025 Jul 4:2025.07.04.663154. Preprint. [Version 1] doi: 10.1101/2025.07.04.663154 (PMC12236494; doi:10.1101/2025.07.04.663154)
Supplement: Supplement 1 — Figure S1. Pangenome analysis of the phylum Spirochaetes. (A) Pangenome accumulation plot of the Spirochaetes phylum representing the cumulative number of different OGs. This was calculated using 100 random iterations in the presence/absence matrix of OGs. Each blue dot represents one iteration, and the black line is the smooth curve of regression calculated using a generalized additive model (gam) with a cubic spline under the formula y ~ s(x, bs = “cs”). (B) Cumulative (green dots) and non-cumulative (blue dots) numbers of orthologs shared as the number of species increases in the range 2 to 172. The Y axis is represented in logarithmic scale to facilitate visualization. Figure S2. Phylogenetic comparisons of the Spirochaetes phylum (I). (A) Co-phylo plot representing the comparison between the phylogeny obtained under the unrooted homogeneous model of evolution (LG+F+I+R10, left side) and the unrooted heterogeneous model of evolution (LG+C20+R10, right side). Red lines connect the same leaves (species) in both trees. (B) Co-phylo plot representing the comparison between the phylogeny obtained under the rooted homogeneous model of evolution (LG+F+I+R10, left side) and the rooted heterogeneous model of evolution (LG+C20+R10, right side). Red lines connect the same leaves (species) in both trees. Figure S3. Phylogenetic comparisons of the Spirochaetes phylum (II). (A) Co-phylo plot representing the comparison between the phylogeny obtained under the rooted homogeneous model of evolution (LG+F+I+R10, left side) and the unrooted homogeneous model of evolution (LG+F+I+R10, right side). Red lines connect the same leaves (species) in both trees. (B) Co-phylo plot representing the comparison between the phylogeny obtained under the rooted heterogeneous model of evolution (LG+C20+R10, left side) and the unrooted heterogeneous model of evolution (LG+C20+R10, right side). Red lines connect the same leaves (species) in both trees. Figure S4. Phylogenetic comparisons of the Sp [file media-1.zip › supplementary data/Table_S3.xlsx]

## Sheet: max_annot_level_annotations
Total	OG	COG_category	WP	Description	max_annot_lvl	Preferred_name	seed_ortholog	evalue	score	eggNOG_OGs	GOs	EC	KEGG_ko	KEGG_Pathway	KEGG_Module	KEGG_Reaction	KEGG_rclass	BRITE	KEGG_TC	CAZy	BiGG_Reaction	PFAMs	TaxID	Taxa name
3	21902	A	WP_135621713.1	RNA recognition motif. (a.k.a. RRM, RBD, or RNP domain)	554915|Amoebozoa	-	5786.XP_003288671.1	2.2e-05	50.1	KOG0144@1|root,KOG0144@2759|Eukaryota,3XBPE@554915|Amoebozoa	-	-	ko:K13207	-	-	-	-	ko00000,ko03041	-	-	-	RRM_1	554915	Amoebozoa
28	17362	T	WP_012387645.1	CGMP-dependent protein kinase	422676|Aconoidasida	-	68886.XP_009691347.1	2.87e-05	51.6	COG0664@1|root,KOG0614@2759|Eukaryota,KOG1113@2759|Eukaryota,3Y9SX@5794|Apicomplexa,3KAA5@422676|Aconoidasida,3Z4DC@5863|Piroplasmida	GO:0001669,GO:0001704,GO:0001707,GO:0003674,GO:0003824,GO:0004672,GO:0004674,GO:0004690,GO:0004691,GO:0005488,GO:0005515,GO:0005575,GO:0005622,GO:0005623,GO:0005634,GO:0005737,GO:0005929,GO:0005952,GO:0006464,GO:0006468,GO:0006793,GO:0006796,GO:0006807,GO:0006950,GO:0007275,GO:0007369,GO:0007498,GO:0008150,GO:0008152,GO:0009266,GO:0009408,GO:0009628,GO:0009653,GO:0009790,GO:0009888,GO:0009987,GO:…	2.7.11.12	ko:K07376	ko04022,ko04270,ko04540,ko04611,ko04713,ko04714,ko04730,ko04740,ko04923,ko04970,map04022,map04270,map04540,map04611,map04713,map04714,map04730,map04740,map04923,map04970	M00694	-	-	ko00000,ko00001,ko00002,ko01000,ko01001	-	-	-	Pkinase,cNMP_binding	422676	Aconoidasida
11	13488	T	WP_100726162.1	CGMP-dependent protein kinase	422676|Aconoidasida	-	68886.XP_009691347.1	3.8e-05	51.2	COG0664@1|root,KOG0614@2759|Eukaryota,KOG1113@2759|Eukaryota,3Y9SX@5794|Apicomplexa,3KAA5@422676|Aconoidasida,3Z4DC@5863|Piroplasmida	GO:0001669,GO:0001704,GO:0001707,GO:0003674,GO:0003824,GO:0004672,GO:0004674,GO:0004690,GO:0004691,GO:0005488,GO:0005515,GO:0005575,GO:0005622,GO:0005623,GO:0005634,GO:0005737,GO:0005929,GO:0005952,GO:0006464,GO:0006468,GO:0006793,GO:0006796,GO:0006807,GO:0006950,GO:0007275,GO:0007369,GO:0007498,GO:0008150,GO:0008152,GO:0009266,GO:0009408,GO:0009628,GO:0009653,GO:0009790,GO:0009888,GO:0009987,GO:…	2.7.11.12	ko:K07376	ko04022,ko04270,ko04540,ko04611,ko04713,ko04714,ko04730,ko04740,ko04923,ko04970,map04022,map04270,map04540,map04611,map04713,map04714,map04730,map04740,map04923,map04970	M00694	-	-	ko00000,ko00001,ko00002,ko01000,ko01001	-	-	-	Pkinase,cNMP_binding	422676	Aconoidasida
9	11723	H	WP_010574951.1	RNA methyltransferase	422676|Aconoidasida	-	5865.XP_001612077.1	5.26e-23	102	COG1385@1|root,2S5QK@2759|Eukaryota,3YAG3@5794|Apicomplexa,3KBNB@422676|Aconoidasida,3Z3S4@5863|Piroplasmida	GO:0000154,GO:0001510,GO:0003674,GO:0003824,GO:0006139,GO:0006364,GO:0006396,GO:0006725,GO:0006807,GO:0008150,GO:0008152,GO:0008168,GO:0008170,GO:0008173,GO:0008649,GO:0008757,GO:0009451,GO:0009987,GO:0010467,GO:0016070,GO:0016072,GO:0016436,GO:0016740,GO:0016741,GO:0022613,GO:0031167,GO:0032259,GO:0034470,GO:0034641,GO:0034660,GO:0042254,GO:0043170,GO:0043412,GO:0043414,GO:0044085,GO:0044237,GO:…	-	-	-	-	-	-	-	-	-	-	Methyltrans_RNA	422676	Aconoidasida
6	25494	S	WP_004460744.1	Possible plasma membrane-binding motif in junctophilins, PIP-5-kinases and protein kinases.	422676|Aconoidasida	-	5833.PF10_0101	4.74e-05	48.5	COG4642@1|root,KOG0231@2759|Eukaryota,3YC2Q@5794|Apicomplexa,3KFDX@422676|Aconoidasida,3YZA2@5819|Haemosporida	-	-	-	-	-	-	-	-	-	-	-	MORN	422676	Aconoidasida
5	20685	T	WP_135760631.1	CGMP-dependent protein kinase	422676|Aconoidasida	-	68886.XP_009691347.1	5.51e-05	50.8	COG0664@1|root,KOG0614@2759|Eukaryota,KOG1113@2759|Eukaryota,3Y9SX@5794|Apicomplexa,3KAA5@422676|Aconoidasida,3Z4DC@5863|Piroplasmida	GO:0001669,GO:0001704,GO:0001707,GO:0003674,GO:0003824,GO:0004672,GO:0004674,GO:0004690,GO:0004691,GO:0005488,GO:0005515,GO:0005575,GO:0005622,GO:0005623,GO:0005634,GO:0005737,GO:0005929,GO:0005952,GO:0006464,GO:0006468,GO:0006793,GO:0006796,GO:0006807,GO:0006950,GO:0007275,GO:0007369,GO:0007498,GO:0008150,GO:0008152,GO:0009266,GO:0009408,GO:0009628,GO:0009653,GO:0009790,GO:0009888,GO:0009987,GO:…	2.7.11.12	ko:K07376	ko04022,ko04270,ko04540,ko04611,ko04713,ko04714,ko04730,ko04740,ko04923,ko04970,map04022,map04270,map04540,map04611,map04713,map04714,map04730,map04740,map04923,map04970	M00694	-	-	ko00000,ko00001,ko00002,ko01000,ko01001	-	-	-	Pkinase,cNMP_binding	422676	Aconoidasida
66	5490	U	WP_244243525.1	GPI inositol-deacylase. Source PGD	121069|Pythiales	-	115417.EPrPW00000014294	3.93e-08	64.3	KOG3724@1|root,KOG3724@2759|Eukaryota,1MCM9@121069|Pythiales	-	-	-	-	-	-	-	-	-	-	-	PGAP1	121069	Pythiales
77	6130	H	WP_243393301.1	Catalyzes the ferrous insertion into protoporphyrin IX	35493|Streptophyta	-	4006.Lus10013461	3.76e-30	127	COG0276@1|root,KOG1321@2759|Eukaryota,37IBX@33090|Viridiplantae,3GA7G@35493|Streptophyta,4JMY8@91835|fabids	GO:0003674,GO:0003824,GO:0004325,GO:0005575,GO:0005622,GO:0005623,GO:0005737,GO:0005739,GO:0006725,GO:0006778,GO:0006779,GO:0006783,GO:0006807,GO:0006950,GO:0006979,GO:0008150,GO:0008152,GO:0009058,GO:0009507,GO:0009536,GO:0009987,GO:0016829,GO:0018130,GO:0019438,GO:0033013,GO:0033014,GO:0034641,GO:0042168,GO:0042440,GO:0043226,GO:0043227,GO:0043229,GO:0043231,GO:0044237,GO:0044249,GO:0044271,GO:…	4.99.1.1,4.99.1.9	ko:K01772	ko00860,ko01100,ko01110,map00860,map01100,map01110	M00121	R00310,R11329	RC01012	ko00000,ko00001,ko00002,ko01000	-	-	-	Ferrochelatase	35493	Streptophyta
74	10026	U	WP_002771839.1	Sec-independent protein translocase protein TATC	35493|Streptophyta	TATC	28532.XP_010527755.1	8.65e-19	94	COG0805@1|root,2QVCB@2759|Eukaryota,37QWX@33090|Viridiplantae,3GDXQ@35493|Streptophyta,3HZX0@3699|Brassicales	GO:0000003,GO:0003674,GO:0005215,GO:0005575,GO:0005622,GO:0005623,GO:0005737,GO:0005886,GO:0006810,GO:0006886,GO:0006996,GO:0008104,GO:0008150,GO:0008320,GO:0008565,GO:0009507,GO:0009534,GO:0009535,GO:0009536,GO:0009566,GO:0009567,GO:0009579,GO:0009657,GO:0009668,GO:0009977,GO:0009987,GO:0010027,GO:0015031,GO:0015291,GO:0015399,GO:0015405,GO:0015450,GO:0015833,GO:0016020,GO:0016021,GO:0016043,GO:…	-	ko:K03118	ko03060,ko03070,map03060,map03070	M00336	-	-	ko00000,ko00001,ko00002,ko02044	2.A.64	-	-	TatC	35493	Streptophyta
71	3715	O	AZQ02295.1	Belongs to the AAA ATPase family	35493|Streptophyta	-	71139.XP_010057885.1	3.27e-74	250	COG0464@1|root,KOG0730@2759|Eukaryota,37HTP@33090|Viridiplantae,3GH6T@35493|Streptophyta	-	-	ko:K14012	ko04141,map04141	-	-	-	ko00000,ko00001	-	-	-	AAA	35493	Streptophyta
70	3095	G	WP_010409801.1	UTP-glucose-1-phosphate uridylyltransferase	35493|Streptophyta	UGP	981085.XP_010101050.1	6.74e-96	311	COG4284@1|root,KOG2638@2759|Eukaryota,37JM4@33090|Viridiplantae,3GAB1@35493|Streptophyta,4JFB5@91835|fabids	GO:0003674,GO:0003824,GO:0003983,GO:0005575,GO:0005622,GO:0005623,GO:0005737,GO:0005829,GO:0005886,GO:0005975,GO:0005976,GO:0005977,GO:0005984,GO:0005985,GO:0006011,GO:0006073,GO:0006091,GO:0006112,GO:0006139,GO:0006725,GO:0006793,GO:0006807,GO:0006950,GO:0006970,GO:0007154,GO:0007275,GO:0008150,GO:0008152,GO:0009225,GO:0009267,GO:0009311,GO:0009555,GO:0009605,GO:0009628,GO:0009651,GO:0009987,GO:…	2.7.7.9	ko:K00963,ko:K02987	ko00040,ko00052,ko00500,ko00520,ko01100,ko01130,ko03010,map00040,map00052,map00500,map00520,map01100,map01130,map03010	M00129,M00177,M00179,M00361,M00362,M00549	R00289	RC00002	br01610,ko00000,ko00001,ko00002,ko01000,ko03011	-	-	-	UDPGP	35493	Streptophyta
70	9747	M	WP_020989017.1	Ribosomal RNA small subunit methyltransferase	35493|Streptophyta	-	3983.cassava4.1_026988m	6.28e-09	63.5	COG0357@1|root,2QR3G@2759|Eukaryota,37IW8@33090|Viridiplantae,3GB9N@35493|Streptophyta,4JJ69@91835|fabids	-	2.1.1.170	ko:K03501	-	-	-	-	ko00000,ko01000,ko03009,ko03036	-	-	-	GidB	35493	Streptophyta
69	106	P	WP_002986366.1	Tetratricopeptide repeat	35493|Streptophyta	-	4641.GSMUA_Achr7P22750_001	5.84e-05	56.6	COG0457@1|root,KOG2002@2759|Eukaryota,37N0J@33090|Viridiplantae,3G9UW@35493|Streptophyta,3KQIW@4447|Liliopsida	GO:0000122,GO:0000428,GO:0000785,GO:0000993,GO:0001098,GO:0001099,GO:0003674,GO:0005488,GO:0005515,GO:0005575,GO:0005622,GO:0005623,GO:0005634,GO:0005654,GO:0005694,GO:0006325,GO:0006355,GO:0006357,GO:0006464,GO:0006479,GO:0006807,GO:0006996,GO:0008023,GO:0008150,GO:0008152,GO:0008213,GO:0009889,GO:0009890,GO:0009891,GO:0009892,GO:0009893,GO:0009909,GO:0009910,GO:0009987,GO:0010468,GO:0010556,GO:…	-	ko:K15176	-	-	-	-	ko00000,ko03021	-	-	-	TPR_1,TPR_16,TPR_2,TPR_6,TPR_8	35493	Streptophyta
69	6475	E	WP_135761178.1	Belongs to the cysteine synthase cystathionine beta- synthase family	35493|Streptophyta	OASA1	77586.LPERR12G16130.1	4.16e-45	166	COG0031@1|root,KOG1252@2759|Eukaryota,37MTM@33090|Viridiplantae,3G849@35493|Streptophyta,3KPDM@4447|Liliopsida,3I2WK@38820|Poales	GO:0000003,GO:0000096,GO:0000097,GO:0000902,GO:0000904,GO:0003006,GO:0003674,GO:0003824,GO:0004124,GO:0005488,GO:0005575,GO:0005576,GO:0005622,GO:0005623,GO:0005634,GO:0005737,GO:0005773,GO:0005774,GO:0005777,GO:0005829,GO:0005886,GO:0006082,GO:0006520,GO:0006534,GO:0006535,GO:0006563,GO:0006790,GO:0006807,GO:0007568,GO:0008144,GO:0008150,GO:0008152,GO:0008652,GO:0009058,GO:0009069,GO:0009070,GO:…	2.5.1.47	ko:K01738	ko00270,ko00920,ko01100,ko01110,ko01120,ko01130,ko01200,ko01230,map00270,map00920,map01100,map01110,map01120,map01130,map01200,map01230	M00021	R00897,R03601,R04859	RC00020,RC02814,RC02821	ko00000,ko00001,ko00002,ko01000	-	-	-	PALP	35493	Streptophyta
68	1144	OU	WP_246047421.1	60Kd inner membrane protein	35493|Streptophyta	-	4155.Migut.K00640.1.p	1.83e-31	136	COG0706@1|root,KOG1239@2759|Eukaryota,37IIV@33090|Viridiplantae,3GGJ8@35493|Streptophyta,44B66@71274|asterids	GO:0005575,GO:0005622,GO:0005623,GO:0005737,GO:0006996,GO:0008104,GO:0008150,GO:0009507,GO:0009534,GO:0009535,GO:0009536,GO:0009579,GO:0009657,GO:0009658,GO:0009987,GO:0016020,GO:0016043,GO:0031976,GO:0031984,GO:0033036,GO:0033365,GO:0034357,GO:0034613,GO:0042651,GO:0043226,GO:0043227,GO:0043229,GO:0043231,GO:0044422,GO:0044424,GO:0044434,GO:0044435,GO:0044436,GO:0044444,GO:0044446,GO:0044464,GO:…	-	ko:K03217	ko02024,ko03060,ko03070,map02024,map03060,map03070	M00335	-	-	ko00000,ko00001,ko00002,ko02044,ko03029	2.A.9	-	-	60KD_IMP	35493	Streptophyta
68	5857	G	WP_069606716.1	Galactokinase galactose-binding signature	35493|Streptophyta	-	42345.XP_008798162.1	3.12e-25	115	COG0153@1|root,KOG0631@2759|Eukaryota,37NK5@33090|Viridiplantae,3GCI8@35493|Streptophyta,3KQQ0@4447|Liliopsida	GO:0003674,GO:0003824,GO:0005575,GO:0005622,GO:0005623,GO:0005737,GO:0005829,GO:0005911,GO:0005975,GO:0006793,GO:0006796,GO:0008150,GO:0008152,GO:0009506,GO:0009702,GO:0009987,GO:0016301,GO:0016310,GO:0016740,GO:0016772,GO:0016773,GO:0019200,GO:0030054,GO:0044237,GO:0044238,GO:0044262,GO:0044424,GO:0044444,GO:0044464,GO:0046835,GO:0055044,GO:0071704	2.7.1.46	ko:K12446	ko00520,ko01100,map00520,map01100	-	R01754	RC00002,RC00078	ko00000,ko00001,ko01000	-	-	-	GHMP_kinases_C,GHMP_kinases_N,GalKase_gal_bdg,Glyco_trans_1_3	35493	Streptophyta
63	8054	S	WP_244279634.1	Alpha/beta hydrolase family	35493|Streptophyta	-	13333.ERM94688	4.51e-05	53.1	COG0596@1|root,KOG1454@2759|Eukaryota,37QM6@33090|Viridiplantae,3GCQ0@35493|Streptophyta	-	-	-	-	-	-	-	-	-	-	-	Abhydrolase_1,Abhydrolase_6	35493	Streptophyta
46	1747	J	WP_135752285.1	Mitochondrial GTPase that catalyzes the GTP-dependent ribosomal translocation step during translation elongation. During this step, the ribosome changes from the pre-translocational (PRE) to the post-translocational (POST) state as the newly formed A- site-bound peptidyl-tRNA and P-site-bound deacylated tRNA move to the P and E sites, respectively. Catalyzes the coordinated movement of the two tR…	35493|Streptophyta	-	4513.MLOC_56916.1	2.97e-35	150	COG0480@1|root,KOG0465@2759|Eukaryota,37IKB@33090|Viridiplantae,3GFUC@35493|Streptophyta,3KSY0@4447|Liliopsida,3I99E@38820|Poales	GO:0000166,GO:0003674,GO:0003676,GO:0003723,GO:0003746,GO:0003824,GO:0003924,GO:0005488,GO:0005524,GO:0005575,GO:0005622,GO:0005623,GO:0005737,GO:0005739,GO:0006412,GO:0006414,GO:0006518,GO:0006807,GO:0008135,GO:0008144,GO:0008150,GO:0008152,GO:0009058,GO:0009059,GO:0009987,GO:0010035,GO:0010038,GO:0010467,GO:0016462,GO:0016787,GO:0016817,GO:0016818,GO:0017076,GO:0017111,GO:0019538,GO:0030554,GO:…	-	ko:K02355	-	-	-	-	ko00000,ko03012,ko03029	-	-	-	EFG_C,EFG_II,EFG_IV,GTP_EFTU,GTP_EFTU_D2	35493	Streptophyta
46	23414	A	WP_002770086.1	RNA recognition motif	35493|Streptophyta	-	57918.XP_004297041.1	8.77e-25	98.2	KOG0118@1|root,KOG0118@2759|Eukaryota,37V6P@33090|Viridiplantae,3GJFA@35493|Streptophyta,4JUAR@91835|fabids	GO:0000166,GO:0000959,GO:0001101,GO:0003674,GO:0003676,GO:0003677,GO:0003690,GO:0003697,GO:0003723,GO:0005488,GO:0005507,GO:0005524,GO:0005575,GO:0005622,GO:0005623,GO:0005737,GO:0005739,GO:0006139,GO:0006355,GO:0006725,GO:0006807,GO:0006950,GO:0006970,GO:0007275,GO:0008144,GO:0008150,GO:0008152,GO:0009266,GO:0009409,GO:0009414,GO:0009415,GO:0009451,GO:0009628,GO:0009631,GO:0009651,GO:0009791,GO:…	-	-	-	-	-	-	-	-	-	-	RRM_1	35493	Streptophyta
41	5699	S	WP_000460443.1	OST-HTH/LOTUS domain	35493|Streptophyta	-	28532.XP_010528333.1	6.62e-05	53.9	COG0666@1|root,KOG0504@2759|Eukaryota,37PSX@33090|Viridiplantae,3GH0E@35493|Streptophyta,3HTVN@3699|Brassicales	-	-	ko:K15502	-	-	-	-	ko00000,ko01009,ko03400	-	-	-	Ank,Ank_2,Ank_4,OST-HTH,RRM_1	35493	Streptophyta
36	16857	S	WP_004750224.1	Uncharacterized protein conserved in bacteria (DUF2062)	35493|Streptophyta	-	264402.Cagra.6133s0013.1.p	8.45e-15	75.9	2AAJE@1|root,2RYM9@2759|Eukaryota,37TQ4@33090|Viridiplantae,3GHYM@35493|Streptophyta	-	-	-	-	-	-	-	-	-	-	-	DUF2062	35493	Streptophyta
30	23875	K	WP_010410037.1	Pterin 4 alpha carbinolamine dehydratase	35493|Streptophyta	-	3885.XP_007148102.1	6.91e-11	63.2	COG2154@1|root,KOG4073@2759|Eukaryota,37UPD@33090|Viridiplantae,3GIQZ@35493|Streptophyta,4JPQH@91835|fabids	GO:0003674,GO:0003824,GO:0005575,GO:0005622,GO:0005623,GO:0005737,GO:0005739,GO:0008124,GO:0016829,GO:0016835,GO:0016836,GO:0043226,GO:0043227,GO:0043229,GO:0043231,GO:0044424,GO:0044444,GO:0044464	4.2.1.96	ko:K01724	ko00790,map00790	-	R04734	RC01208	ko00000,ko00001,ko01000,ko04147	-	-	-	Pterin_4a	35493	Streptophyta
24	14569	O	WP_108974169.1	Glutathione S-transferase zeta class-like	35493|Streptophyta	-	13333.ERN13304	9.91e-18	86.7	COG0625@1|root,KOG0868@2759|Eukaryota,37T9W@33090|Viridiplantae,3G9J7@35493|Streptophyta	-	5.2.1.2	ko:K01800	ko00350,ko00643,ko01100,ko01120,map00350,map00643,map01100,map01120	M00044	R03181	RC00867	ko00000,ko00001,ko00002,ko01000	-	-	-	GST_C_2,GST_C_3,GST_N_2,GST_N_3	35493	Streptophyta
14	22294	O	WP_135603091.1	TPR repeat-containing thioredoxin	35493|Streptophyta	-	50452.A0A087H9P4	0.000234	48.1	COG0457@1|root,COG0526@1|root,KOG0907@2759|Eukaryota,KOG1124@2759|Eukaryota,37NEJ@33090|Viridiplantae,3GAW4@35493|Streptophyta,3HN9U@3699|Brassicales	GO:0001101,GO:0006950,GO:0006970,GO:0008150,GO:0009628,GO:0009651,GO:0009719,GO:0009725,GO:0009737,GO:0009787,GO:0009789,GO:0009966,GO:0009967,GO:0010033,GO:0010646,GO:0010647,GO:0023051,GO:0023056,GO:0033993,GO:0042221,GO:0048518,GO:0048522,GO:0048583,GO:0048584,GO:0050789,GO:0050794,GO:0050896,GO:0065007,GO:0097305,GO:1901419,GO:1901421,GO:1901700,GO:1905957,GO:1905959	-	-	-	-	-	-	-	-	-	-	TPR_1,TPR_11,TPR_16,TPR_19,TPR_2,TPR_8,Thioredoxin	35493	Streptophyta
11	4404	O	WP_118964441.1	Ankyrin repeats (3 copies)	35493|Streptophyta	-	4565.Traes_4AS_BF8C2CD02.2	4.39e-05	54.3	COG0457@1|root,COG0666@1|root,KOG0504@2759|Eukaryota,KOG0548@2759|Eukaryota,383XQ@33090|Viridiplantae,3GS90@35493|Streptophyta,3M47F@4447|Liliopsida,3ITGG@38820|Poales	-	-	-	-	-	-	-	-	-	-	-	Ank_2,Ank_3,Ank_4,TPR_2,TPR_8	35493	Streptophyta
11	6484	CK	WP_100769894.1	Zinc-binding dehydrogenase	35493|Streptophyta	-	3218.PP1S167_154V6.2	1.04e-15	85.1	COG0604@1|root,KOG0025@2759|Eukaryota,37UT7@33090|Viridiplantae,3GNMR@35493|Streptophyta	-	-	-	-	-	-	-	-	-	-	-	ADH_N,ADH_zinc_N	35493	Streptophyta
9	4627	G	WP_255947021.1	Belongs to the glycosyl hydrolase 13 family	35493|Streptophyta	-	15368.BRADI3G58010.1	1.31e-63	219	COG0366@1|root,KOG0471@2759|Eukaryota,37I4R@33090|Viridiplantae,3GEK8@35493|Streptophyta,3KVG2@4447|Liliopsida,3I847@38820|Poales	GO:0000272,GO:0005975,GO:0005976,GO:0005982,GO:0005983,GO:0005984,GO:0005985,GO:0005987,GO:0006073,GO:0008150,GO:0008152,GO:0009056,GO:0009057,GO:0009251,GO:0009311,GO:0009313,GO:0009987,GO:0016052,GO:0043170,GO:0044042,GO:0044237,GO:0044238,GO:0044247,GO:0044248,GO:0044260,GO:0044262,GO:0044264,GO:0044275,GO:0046352,GO:0071704,GO:1901575	3.2.1.1	ko:K01176	ko00500,ko01100,ko04973,map00500,map01100,map04973	-	R02108,R02112,R11262	-	ko00000,ko00001,ko01000	-	GH13	-	Alpha-amyl_C2,Alpha-amylase	35493	Streptophyta
5	7963	S	WP_100745724.1	F-box kelch-repeat protein	35493|Streptophyta	-	3885.XP_007141132.1	3.67e-07	61.2	KOG1072@1|root,KOG1072@2759|Eukaryota,37K9W@33090|Viridiplantae,3G8JG@35493|Streptophyta,4JNC8@91835|fabids	-	-	-	-	-	-	-	-	-	-	-	F-box,F-box-like,Kelch_1	35493	Streptophyta
4	12380	I	WP_109019171.1	3-oxo-5-alpha-steroid 4-dehydrogenase	35493|Streptophyta	-	4155.Migut.F01646.1.p	5.93e-37	138	KOG1638@1|root,KOG1638@2759|Eukaryota,37R41@33090|Viridiplantae,3GH47@35493|Streptophyta,44DRQ@71274|asterids	GO:0000003,GO:0003006,GO:0003674,GO:0003824,GO:0003865,GO:0005575,GO:0005622,GO:0005623,GO:0005737,GO:0005783,GO:0005789,GO:0006629,GO:0006694,GO:0006702,GO:0007154,GO:0007267,GO:0007275,GO:0007548,GO:0008150,GO:0008152,GO:0008202,GO:0008207,GO:0008209,GO:0008406,GO:0008584,GO:0008610,GO:0009058,GO:0009917,GO:0009987,GO:0010817,GO:0012505,GO:0016020,GO:0016229,GO:0016491,GO:0016614,GO:0016616,GO:…	1.3.1.22,1.3.1.93	ko:K10258,ko:K12343	ko00062,ko00140,ko01040,ko01110,ko01212,map00062,map00140,map01040,map01110,map01212	M00415	R02208,R02497,R07761,R08954,R09449,R10242,R10828	RC00052,RC00120,RC00145	ko00000,ko00001,ko00002,ko01000,ko01004	-	-	-	Steroid_dh	35493	Streptophyta
4	14405	O	WP_004499811.1	Ankyrin repeat	35493|Streptophyta	-	4565.Traes_5BS_93E84E330.1	3.86e-05	53.1	COG0457@1|root,COG0666@1|root,KOG0504@2759|Eukaryota,KOG0548@2759|Eukaryota,37HF2@33090|Viridiplantae,3G8J9@35493|Streptophyta,3M4S9@4447|Liliopsida,3I9I6@38820|Poales	-	-	-	-	-	-	-	-	-	-	-	Ank,Ank_2,Ank_3,Ank_4,TPR_1,TPR_2	35493	Streptophyta
3	22832	T	WP_024465761.1	Phosphatidylinositol-4-phosphate 5-kinase 9	35493|Streptophyta	-	42345.XP_008787445.1	0.000417	49.7	COG5253@1|root,KOG0229@2759|Eukaryota,37IC8@33090|Viridiplantae,3G9JS@35493|Streptophyta,3KRHU@4447|Liliopsida	GO:0005575,GO:0005622,GO:0005623,GO:0005634,GO:0005737,GO:0005829,GO:0005975,GO:0006082,GO:0006520,GO:0006807,GO:0008150,GO:0008152,GO:0009987,GO:0016020,GO:0019752,GO:0043226,GO:0043227,GO:0043229,GO:0043231,GO:0043436,GO:0044237,GO:0044238,GO:0044281,GO:0044424,GO:0044444,GO:0044464,GO:0071704,GO:1901564	2.7.1.68	ko:K00889	ko00562,ko01100,ko04011,ko04070,ko04072,ko04139,ko04144,ko04666,ko04810,ko05231,map00562,map01100,map04011,map04070,map04072,map04139,map04144,map04666,map04810,map05231	M00130	R03469	RC00002,RC00078	ko00000,ko00001,ko00002,ko01000,ko04131	-	-	-	MORN,PIP5K	35493	Streptophyta
3	5916	H	WP_086449144.1	adenylyltransferase	35493|Streptophyta	-	85681.XP_006452594.1	4.42e-07	59.3	COG1057@1|root,KOG3199@2759|Eukaryota,37T8Z@33090|Viridiplantae,3GGES@35493|Streptophyta	GO:0000309,GO:0003674,GO:0003824,GO:0004515,GO:0005488,GO:0005515,GO:0005575,GO:0005622,GO:0005623,GO:0005634,GO:0005654,GO:0005737,GO:0005739,GO:0006082,GO:0006139,GO:0006163,GO:0006520,GO:0006531,GO:0006725,GO:0006732,GO:0006733,GO:0006753,GO:0006793,GO:0006796,GO:0006807,GO:0006950,GO:0008150,GO:0008152,GO:0009058,GO:0009066,GO:0009108,GO:0009117,GO:0009123,GO:0009126,GO:0009141,GO:0009144,GO:…	2.7.7.1,2.7.7.18	ko:K06210	ko00760,ko01100,map00760,map01100	M00115	R00137,R03005	RC00002	ko00000,ko00001,ko00002,ko01000	-	-	-	CTP_transf_like,Myb_DNA-bind_4	35493	Streptophyta
2	8779	I	WP_069606906.1	Phytanoyl-CoA dioxygenase	35493|Streptophyta	-	4081.Solyc05g007970.2.1	6.37e-05	53.5	COG5285@1|root,KOG3290@2759|Eukaryota,37PY8@33090|Viridiplantae,3GG3P@35493|Streptophyta,44EGK@71274|asterids	GO:0003674,GO:0003824,GO:0005575,GO:0005623,GO:0005886,GO:0008150,GO:0008152,GO:0016020,GO:0016491,GO:0016705,GO:0016706,GO:0044464,GO:0048244,GO:0051213,GO:0055114,GO:0071944	1.14.11.18	ko:K00477	ko04146,map04146	-	-	-	ko00000,ko00001,ko01000	-	-	-	PhyH	35493	Streptophyta
69	11674	O	WP_069608435.1	homolog, subfamily B, member 14	33208|Metazoa	DNAJB14	69293.ENSGACP00000023040	1.47e-07	59.7	COG0484@1|root,KOG0714@2759|Eukaryota,38BKG@33154|Opisthokonta,3B9HN@33208|Metazoa,3CSF5@33213|Bilateria,486XG@7711|Chordata,492DJ@7742|Vertebrata,49V3I@7898|Actinopterygii	GO:0003674,GO:0005488,GO:0005515,GO:0005575,GO:0005622,GO:0005623,GO:0005737,GO:0005783,GO:0006457,GO:0006458,GO:0008150,GO:0009987,GO:0012505,GO:0016043,GO:0022607,GO:0030544,GO:0031072,GO:0034622,GO:0043226,GO:0043227,GO:0043229,GO:0043231,GO:0043933,GO:0044085,GO:0044424,GO:0044444,GO:0044464,GO:0051084,GO:0051085,GO:0061077,GO:0065003,GO:0071840	-	ko:K09518,ko:K09520	ko04141,map04141	-	-	-	ko00000,ko00001,ko03110	-	-	-	DUF1977,DnaJ	33208	Metazoa
69	3649	Q	WP_109018391.1	L-amino-acid oxidase activity	33208|Metazoa	IL4I1	8090.ENSORLP00000024369	4.29e-10	70.5	COG1231@1|root,KOG0029@2759|Eukaryota,38F1Z@33154|Opisthokonta,3B9CJ@33208|Metazoa,3D0AM@33213|Bilateria,486I4@7711|Chordata,49873@7742|Vertebrata	-	1.4.3.2	ko:K03334	ko00250,ko00270,ko00280,ko00350,ko00360,ko00380,ko00400,ko00950,ko01100,map00250,map00270,map00280,map00350,map00360,map00380,map00400,map00950,map01100	M00044	R00357,R00648,R00677,R00689,R00729,R02197	RC00006,RC00036	ko00000,ko00001,ko00002,ko01000	-	-	-	Amino_oxidase	33208	Metazoa
66	10233	I	WP_004465467.1	Belongs to the enoyl-CoA hydratase isomerase family	33208|Metazoa	EHHADH	10181.XP_004834902.1	6.89e-12	73.6	COG1024@1|root,KOG1683@2759|Eukaryota,38EVG@33154|Opisthokonta,3BFIY@33208|Metazoa,3CV6V@33213|Bilateria,486GH@7711|Chordata,48YPX@7742|Vertebrata,3J9Y4@40674|Mammalia,35H7W@314146|Euarchontoglires,4Q07I@9989|Rodentia	GO:0003674,GO:0003824,GO:0003857,GO:0004300,GO:0005102,GO:0005488,GO:0005515,GO:0005575,GO:0005622,GO:0005623,GO:0005737,GO:0005777,GO:0005782,GO:0005829,GO:0006082,GO:0006139,GO:0006163,GO:0006464,GO:0006473,GO:0006475,GO:0006605,GO:0006625,GO:0006629,GO:0006631,GO:0006635,GO:0006637,GO:0006725,GO:0006732,GO:0006753,GO:0006790,GO:0006793,GO:0006796,GO:0006807,GO:0006810,GO:0006886,GO:0006996,GO:…	1.1.1.35,4.2.1.17,5.3.3.8	ko:K00022,ko:K07514	ko00062,ko00071,ko00280,ko00281,ko00310,ko00380,ko00410,ko00627,ko00640,ko00650,ko00930,ko01100,ko01110,ko01120,ko01130,ko01200,ko01212,ko03320,ko04146,map00062,map00071,map00280,map00281,map00310,map00380,map00410,map00627,map00640,map00650,map00930,map01100,map01110,map01120,map01130,map01200,map01212,map03320,map04146	M00013,M00032,M00085,M00087	R01778,R01975,R03026,R03045,R04137,R04170,R04203,R04204,R04224,R04737,R04738,R04739,R04740,R04741,R04743,R04744,R04745,R04746,R04748,R04749,R04756,R05066,R05595,R06941,R06942,R08094	RC00029,RC00099,RC00103,RC00117,RC00241,RC00525,RC00831,RC00834,RC01078,RC01086,RC01095,RC01098,RC01103	ko00000,ko00001,ko00002,ko01000	-	-	-	3HCDH,3HCDH_N,ECH_1	33208	Metazoa
53	3403	P	WP_135583333.1	phosphorelay sensor kinase activity	33208|Metazoa	KCNH4	6500.XP_005095053.1	1.24e-48	187	KOG0498@1|root,KOG0498@2759|Eukaryota,38B8A@33154|Opisthokonta,3BAHT@33208|Metazoa,3CU2J@33213|Bilateria	GO:0000981,GO:0003674,GO:0003700,GO:0003705,GO:0005215,GO:0005216,GO:0005244,GO:0005249,GO:0005261,GO:0005267,GO:0005575,GO:0005623,GO:0005886,GO:0005887,GO:0006355,GO:0006357,GO:0006810,GO:0006811,GO:0006812,GO:0006813,GO:0008076,GO:0008150,GO:0008324,GO:0009889,GO:0009987,GO:0010468,GO:0010556,GO:0010941,GO:0015075,GO:0015077,GO:0015079,GO:0015267,GO:0015318,GO:0015672,GO:0016020,GO:0016021,GO:…	-	ko:K04906,ko:K04907,ko:K04911	-	-	-	-	ko00000,ko04040	1.A.1.20,1.A.1.20.5	-	-	Ion_trans,PAS_9,cNMP_binding	33208	Metazoa
45	2795	O	WP_100714469.1	metallocarboxypeptidase activity. It is involved in the biological process described with proteolysis	33208|Metazoa	-	7370.XP_005187960.1	7.45e-13	79.3	COG2866@1|root,KOG2650@2759|Eukaryota,38DUK@33154|Opisthokonta,3BA6U@33208|Metazoa,3CUQS@33213|Bilateria,41Y4W@6656|Arthropoda,3SGYZ@50557|Insecta,4528N@7147|Diptera	GO:0003674,GO:0003824,GO:0004180,GO:0004181,GO:0005575,GO:0005576,GO:0005615,GO:0006508,GO:0006807,GO:0008150,GO:0008152,GO:0008233,GO:0008235,GO:0008237,GO:0008238,GO:0016787,GO:0019538,GO:0043170,GO:0044238,GO:0044421,GO:0070011,GO:0071704,GO:0140096,GO:1901564	3.4.17.15	ko:K01298	ko04972,ko04974,map04972,map04974	-	-	-	ko00000,ko00001,ko01000,ko01002	-	-	-	Peptidase_M14,Propep_M14	33208	Metazoa
41	12566	D	WP_244283193.1	Leucine-rich repeat	33208|Metazoa	ANP32A	34740.HMEL002777-PA	2.78e-05	52.8	KOG2739@1|root,KOG2739@2759|Eukaryota,38PGI@33154|Opisthokonta,3BBPV@33208|Metazoa,3CYFG@33213|Bilateria,41Z17@6656|Arthropoda,3SM99@50557|Insecta,4447F@7088|Lepidoptera	GO:0000082,GO:0000278,GO:0001944,GO:0003674,GO:0005102,GO:0005178,GO:0005488,GO:0005515,GO:0005575,GO:0005622,GO:0005623,GO:0005634,GO:0005654,GO:0005737,GO:0005783,GO:0005829,GO:0005856,GO:0005875,GO:0006323,GO:0006325,GO:0006333,GO:0006334,GO:0006338,GO:0006810,GO:0006913,GO:0006919,GO:0006996,GO:0007017,GO:0007049,GO:0007154,GO:0007165,GO:0007275,GO:0007346,GO:0007399,GO:0007417,GO:0007420,GO:…	-	ko:K18646,ko:K18647	-	-	-	-	ko00000,ko03019,ko04147	-	-	-	LRR_4,LRR_9	33208	Metazoa
39	12109	S	WP_020988501.1	HAD-hyrolase-like	33208|Metazoa	HDHD3	7091.BGIBMGA002078-TA	1.67e-17	86.3	COG1011@1|root,KOG3085@2759|Eukaryota,38CID@33154|Opisthokonta,3BJEU@33208|Metazoa,3CZ86@33213|Bilateria,41ZHR@6656|Arthropoda,3SM17@50557|Insecta,446UF@7088|Lepidoptera	-	-	-	-	-	-	-	-	-	-	-	HAD_2,Hydrolase	33208	Metazoa
38	17670	O	WP_012389674.1	Ankyrin repeats (many copies)	33208|Metazoa	BARD1	7425.NV15728-PA	0.000499	47.4	COG0666@1|root,KOG4362@1|root,KOG0504@2759|Eukaryota,KOG4362@2759|Eukaryota,39ST7@33154|Opisthokonta,3B9CX@33208|Metazoa,3CXB9@33213|Bilateria,41Z4W@6656|Arthropoda,3SMJI@50557|Insecta,46KND@7399|Hymenoptera	GO:0000003,GO:0000151,GO:0000152,GO:0000209,GO:0000726,GO:0000729,GO:0001894,GO:0003674,GO:0003676,GO:0003723,GO:0003824,GO:0004842,GO:0005488,GO:0005515,GO:0005575,GO:0005622,GO:0005623,GO:0005634,GO:0005654,GO:0005737,GO:0006139,GO:0006259,GO:0006260,GO:0006281,GO:0006302,GO:0006303,GO:0006464,GO:0006508,GO:0006725,GO:0006807,GO:0006950,GO:0006974,GO:0007049,GO:0007050,GO:0007276,GO:0007283,GO:…	-	ko:K10683	ko03440,map03440	-	-	-	ko00000,ko00001,ko03019,ko03036,ko04121	-	-	-	Ank_2,Ank_3,Ank_4,Ank_5,BRCT,BRCT_2,zf-RING_6	33208	Metazoa
36	12233	O	WP_069608279.1	B domain of TMEM189, localisation domain	33208|Metazoa	TMEM189	103372.F4X1E9	3.5e-44	157	KOG3011@1|root,KOG3011@2759|Eukaryota,38DU6@33154|Opisthokonta,3BAZP@33208|Metazoa,3CWT5@33213|Bilateria,41U0W@6656|Arthropoda,3SFZ0@50557|Insecta,46G0N@7399|Hymenoptera	GO:0000151,GO:0000209,GO:0003674,GO:0003824,GO:0004842,GO:0005488,GO:0005515,GO:0005575,GO:0005622,GO:0005623,GO:0005737,GO:0005783,GO:0006464,GO:0006807,GO:0008150,GO:0008152,GO:0009987,GO:0012505,GO:0016020,GO:0016021,GO:0016491,GO:0016567,GO:0016740,GO:0019538,GO:0019787,GO:0019899,GO:0031224,GO:0031371,GO:0031625,GO:0032446,GO:0032991,GO:0035370,GO:0036211,GO:0043170,GO:0043226,GO:0043227,GO:…	-	ko:K10704,ko:K20656	ko04624,map04624	-	-	-	ko00000,ko00001,ko03400,ko04131	-	-	-	TMEM189_B_dmain,UQ_con	33208	Metazoa
27	8903	S	WP_109021919.1	Ankyrin repeat domain-containing protein 16	33208|Metazoa	ANKRD16	10042.XP_006990252.1	1.77e-06	57.4	COG0666@1|root,KOG0504@2759|Eukaryota,38FSA@33154|Opisthokonta,3BB34@33208|Metazoa,3D3K3@33213|Bilateria,4892K@7711|Chordata,497RS@7742|Vertebrata,3JBXI@40674|Mammalia,35JDJ@314146|Euarchontoglires,4PTFB@9989|Rodentia	-	-	-	-	-	-	-	-	-	-	-	Ank,Ank_2,Ank_3,Ank_4	33208	Metazoa
24	9922	Q	WP_015679746.1	Retinol dehydrogenase 8	33208|Metazoa	RDH8	132908.ENSPVAP00000008168	3.12e-17	87.8	COG1028@1|root,KOG1205@2759|Eukaryota,38GKD@33154|Opisthokonta,3BD72@33208|Metazoa,3CUAY@33213|Bilateria,480F1@7711|Chordata,499GG@7742|Vertebrata,3J3QA@40674|Mammalia,4KXC2@9397|Chiroptera	GO:0001523,GO:0001750,GO:0003008,GO:0003674,GO:0003824,GO:0004033,GO:0004745,GO:0005575,GO:0005623,GO:0005886,GO:0005887,GO:0005929,GO:0006066,GO:0006629,GO:0006694,GO:0006720,GO:0006721,GO:0007600,GO:0007601,GO:0008106,GO:0008150,GO:0008152,GO:0008202,GO:0008610,GO:0009058,GO:0009987,GO:0010817,GO:0016020,GO:0016021,GO:0016101,GO:0016491,GO:0016614,GO:0016616,GO:0031224,GO:0031226,GO:0032501,GO:…	-	ko:K11150	ko00830,ko01100,map00830,map01100	-	R08379	RC00649	ko00000,ko00001,ko01000	-	-	-	adh_short	33208	Metazoa
23	16657	M	WP_118964460.1	Poly (ADP-ribose) polymerase	33208|Metazoa	TNKS2	7213.XP_004518201.1	0.000154	49.7	COG0666@1|root,KOG4177@2759|Eukaryota,38EUY@33154|Opisthokonta,3BAA9@33208|Metazoa,3CRYK@33213|Bilateria,41TKM@6656|Arthropoda,3SI1R@50557|Insecta,450P3@7147|Diptera	GO:0000209,GO:0000226,GO:0000228,GO:0000242,GO:0000278,GO:0000723,GO:0000781,GO:0000784,GO:0000922,GO:0003674,GO:0003824,GO:0003950,GO:0005488,GO:0005515,GO:0005575,GO:0005622,GO:0005623,GO:0005634,GO:0005635,GO:0005643,GO:0005654,GO:0005694,GO:0005737,GO:0005794,GO:0005813,GO:0005815,GO:0005819,GO:0005829,GO:0005856,GO:0006139,GO:0006259,GO:0006355,GO:0006357,GO:0006464,GO:0006468,GO:0006471,GO:…	2.4.2.30	ko:K10799	-	-	-	-	ko00000,ko01000,ko03032,ko03036	-	-	-	Ank,Ank_2,Ank_3,Ank_4,Ank_5,PARP,SAM_2	33208	Metazoa
22	3530	T	WP_086447022.1	proteasomal ubiquitin-independent protein catabolic process	33208|Metazoa	KEAP1	7739.XP_002600416.1	0.000111	53.5	KOG4441@1|root,KOG4441@2759|Eukaryota,39RYW@33154|Opisthokonta,3BG44@33208|Metazoa,3CWCZ@33213|Bilateria,4852A@7711|Chordata	GO:0000151,GO:0001701,GO:0001887,GO:0003674,GO:0003779,GO:0005488,GO:0005515,GO:0005575,GO:0005622,GO:0005623,GO:0005634,GO:0005654,GO:0005694,GO:0005700,GO:0005703,GO:0005737,GO:0005783,GO:0005815,GO:0005829,GO:0005856,GO:0005884,GO:0005911,GO:0005912,GO:0005913,GO:0005924,GO:0005925,GO:0006355,GO:0006464,GO:0006508,GO:0006511,GO:0006807,GO:0006950,GO:0006979,GO:0007275,GO:0008092,GO:0008104,GO:…	-	ko:K10456	ko04120,ko05200,ko05225,ko05418,map04120,map05200,map05225,map05418	-	-	-	ko00000,ko00001,ko04121	-	-	-	BACK,BTB,Kelch_1	33208	Metazoa
19	8455	I	WP_001065332.1	epoxide hydrolase activity	33208|Metazoa	EPHX3	7897.ENSLACP00000006104	2.34e-20	97.8	COG0596@1|root,KOG4178@2759|Eukaryota,38E5V@33154|Opisthokonta,3BMMK@33208|Metazoa,3CYQR@33213|Bilateria,47Z9G@7711|Chordata,490N0@7742|Vertebrata	GO:0003674,GO:0003824,GO:0004301,GO:0005575,GO:0005622,GO:0005623,GO:0008150,GO:0008152,GO:0009987,GO:0016020,GO:0016787,GO:0016801,GO:0016803,GO:0018904,GO:0043226,GO:0043227,GO:0043229,GO:0043231,GO:0044237,GO:0044281,GO:0044424,GO:0044464,GO:0046483,GO:0071704,GO:0097176,GO:1901360	3.3.2.10	ko:K22368	-	-	-	-	ko00000,ko01000,ko01002	-	-	-	Abhydrolase_1,Abhydrolase_6	33208	Metazoa
15	11363	OW	WP_232298503.1	Matrixin	33208|Metazoa	MMP27	176946.XP_007434795.1	0.000286	50.1	KOG1565@1|root,KOG1565@2759|Eukaryota,39HBF@33154|Opisthokonta,3BKAC@33208|Metazoa,3D46B@33213|Bilateria,482MG@7711|Chordata,498XQ@7742|Vertebrata	GO:0005575,GO:0005622,GO:0005623,GO:0005737,GO:0005783,GO:0005789,GO:0012505,GO:0016020,GO:0019898,GO:0031090,GO:0031312,GO:0031984,GO:0042175,GO:0042406,GO:0043226,GO:0043227,GO:0043229,GO:0043231,GO:0044422,GO:0044424,GO:0044425,GO:0044432,GO:0044444,GO:0044446,GO:0044464,GO:0098827	3.4.24.34	ko:K01402,ko:K07994,ko:K08005	ko04657,ko04926,map04657,map04926	-	-	-	ko00000,ko00001,ko01000,ko01002	-	-	-	Hemopexin,PG_binding_1,Peptidase_M10	33208	Metazoa
15	17082	S	WP_036040913.1	Belongs to the transient receptor (TC 1.A.4) family	33208|Metazoa	pain	6669.EFX84229	6.49e-06	54.3	COG0666@1|root,KOG0510@2759|Eukaryota,38DGF@33154|Opisthokonta,3BETX@33208|Metazoa,3CRRU@33213|Bilateria,41TMZ@6656|Arthropoda	GO:0000003,GO:0003008,GO:0003674,GO:0005215,GO:0005216,GO:0005227,GO:0005261,GO:0005262,GO:0005575,GO:0006810,GO:0006811,GO:0006812,GO:0006816,GO:0006950,GO:0007600,GO:0007610,GO:0007617,GO:0007618,GO:0007619,GO:0007620,GO:0007626,GO:0007631,GO:0007635,GO:0007638,GO:0008016,GO:0008049,GO:0008150,GO:0008324,GO:0008345,GO:0009266,GO:0009408,GO:0009581,GO:0009582,GO:0009605,GO:0009612,GO:0009628,GO:…	-	-	-	-	-	-	-	-	-	-	Ank,Ank_2,Ank_3,Ank_4,Ank_5,Ion_trans	33208	Metazoa
13	9800	Q	WP_012387143.1	Belongs to the short-chain dehydrogenases reductases (SDR) family	33208|Metazoa	HSD17B1	1026970.XP_008833526.1	2.75e-29	120	COG1028@1|root,KOG1205@2759|Eukaryota,39VRF@33154|Opisthokonta,3BBSG@33208|Metazoa,3D1MK@33213|Bilateria,4843Z@7711|Chordata,48Z02@7742|Vertebrata,3JBXC@40674|Mammalia,35J39@314146|Euarchontoglires,4PXVJ@9989|Rodentia	GO:0000166,GO:0001501,GO:0003674,GO:0003824,GO:0004303,GO:0005488,GO:0005496,GO:0005575,GO:0005622,GO:0005623,GO:0005737,GO:0005829,GO:0006629,GO:0006694,GO:0006703,GO:0007275,GO:0008150,GO:0008152,GO:0008202,GO:0008210,GO:0008289,GO:0008610,GO:0009058,GO:0009987,GO:0010035,GO:0010038,GO:0010817,GO:0016229,GO:0016491,GO:0016614,GO:0016616,GO:0032501,GO:0032502,GO:0033764,GO:0034754,GO:0036094,GO:…	1.1.1.62	ko:K00044	ko00140,ko01100,ko04913,map00140,map01100,map04913	-	R02352,R02353,R04681,R04682,R08945,R08980	RC00127,RC00261	ko00000,ko00001,ko01000	-	-	-	adh_short	33208	Metazoa
12	11313	Q	WP_010417867.1	Hydroxysteroid dehydrogenase-like protein 2	33208|Metazoa	HSDL2	10116.ENSRNOP00000056213	1.01e-06	57.8	COG1028@1|root,KOG4170@1|root,KOG0725@2759|Eukaryota,KOG4170@2759|Eukaryota,38DZE@33154|Opisthokonta,3BA0D@33208|Metazoa,3CVGY@33213|Bilateria,480GA@7711|Chordata,49406@7742|Vertebrata,3JAEH@40674|Mammalia,35N2F@314146|Euarchontoglires,4Q0YR@9989|Rodentia	GO:0005575,GO:0005622,GO:0005623,GO:0005737,GO:0005739,GO:0005777,GO:0042579,GO:0043226,GO:0043227,GO:0043229,GO:0043231,GO:0044424,GO:0044444,GO:0044464	-	-	-	-	-	-	-	-	-	-	SCP2,adh_short	33208	Metazoa
11	1347	K	WP_108959874.1	Nuclear factor of kappa light polypeptide gene enhancer in B-cells 2, p49 p100	33208|Metazoa	NFKB2	7897.ENSLACP00000018524	0.000284	53.1	COG0666@1|root,KOG0504@2759|Eukaryota,38EM0@33154|Opisthokonta,3BACK@33208|Metazoa,3CUN1@33213|Bilateria,48ADY@7711|Chordata,496VN@7742|Vertebrata	GO:0000122,GO:0000228,GO:0000785,GO:0000790,GO:0000791,GO:0000902,GO:0000904,GO:0000976,GO:0000977,GO:0000978,GO:0000981,GO:0000982,GO:0000987,GO:0001012,GO:0001067,GO:0001077,GO:0001228,GO:0001505,GO:0001775,GO:0001817,GO:0001819,GO:0002225,GO:0002230,GO:0002250,GO:0002252,GO:0002266,GO:0002268,GO:0002376,GO:0002460,GO:0002467,GO:0002520,GO:0002682,GO:0002684,GO:0002697,GO:0002699,GO:0002700,GO:…	-	ko:K02580,ko:K04469	ko01523,ko04010,ko04014,ko04024,ko04062,ko04064,ko04066,ko04071,ko04151,ko04210,ko04211,ko04218,ko04380,ko04620,ko04621,ko04622,ko04623,ko04624,ko04657,ko04658,ko04659,ko04660,ko04662,ko04668,ko04722,ko04917,ko04920,ko04926,ko04931,ko04932,ko04933,ko05030,ko05120,ko05131,ko05132,ko05133,ko05134,ko05140,ko05142,ko05145,ko05146,ko05152,ko05160,ko05161,ko05162,ko05164,ko05165,ko05166,ko05167,ko05168…	M00686	-	-	ko00000,ko00001,ko00002,ko03000	-	-	-	Ank,Ank_2,Ank_3,Ank_4,Death,RHD_DNA_bind,RHD_dimer	33208	Metazoa
11	4945	L	WP_135584403.1	transposition, RNA-mediated	33208|Metazoa	-	7668.SPU_006073-tr	1.16e-05	56.6	COG2801@1|root,KOG0017@2759|Eukaryota,3ADM3@33154|Opisthokonta,3BVWI@33208|Metazoa,3DCZS@33213|Bilateria	-	-	-	-	-	-	-	-	-	-	-	RVT_1	33208	Metazoa
6	3181	C	WP_135575123.1	choline dehydrogenase activity	33208|Metazoa	-	51511.ENSCSAVP00000008162	5.89e-07	60.8	COG2303@1|root,KOG1238@2759|Eukaryota,38UEK@33154|Opisthokonta,3BBXZ@33208|Metazoa,3CRXP@33213|Bilateria,481AC@7711|Chordata	GO:0002165,GO:0003674,GO:0003824,GO:0006629,GO:0006950,GO:0007275,GO:0008150,GO:0008152,GO:0008202,GO:0009791,GO:0009987,GO:0010817,GO:0016491,GO:0032501,GO:0032502,GO:0033554,GO:0034754,GO:0034976,GO:0042180,GO:0042445,GO:0044237,GO:0044238,GO:0044281,GO:0045455,GO:0048856,GO:0050896,GO:0051716,GO:0055114,GO:0065007,GO:0065008,GO:0071704,GO:1901360	1.1.3.49,1.1.5.9,1.1.99.1	ko:K00108,ko:K00115,ko:K21270	ko00030,ko00260,ko01100,ko01110,ko01130,map00030,map00260,map01100,map01110,map01130	M00555	R00305,R01025	RC00066,RC00087	ko00000,ko00001,ko00002,ko01000	-	-	-	GMC_oxred_C,GMC_oxred_N	33208	Metazoa
6	3705	T	WP_108961326.1	BTB And C-terminal Kelch	33208|Metazoa	KLHL40	13735.ENSPSIP00000020344	6.88e-06	57.4	KOG4441@1|root,KOG4441@2759|Eukaryota,38F06@33154|Opisthokonta,3BA6K@33208|Metazoa,3CR56@33213|Bilateria,483UM@7711|Chordata,494TK@7742|Vertebrata,4CCX9@8459|Testudines	GO:0000151,GO:0005575,GO:0005622,GO:0005623,GO:0005737,GO:0007275,GO:0007517,GO:0007519,GO:0008150,GO:0009888,GO:0009892,GO:0009893,GO:0009894,GO:0009895,GO:0009896,GO:0009987,GO:0010604,GO:0010605,GO:0014706,GO:0014902,GO:0014904,GO:0019222,GO:0030016,GO:0030017,GO:0030154,GO:0030162,GO:0031323,GO:0031324,GO:0031325,GO:0031329,GO:0031330,GO:0031331,GO:0031396,GO:0031397,GO:0031398,GO:0031399,GO:…	-	ko:K10473	-	-	-	-	ko00000,ko04121	-	-	-	BACK,BTB,Kelch_1	33208	Metazoa
6	4023	P	WP_173662777.1	Potassium voltage-gated channel, subfamily H	33208|Metazoa	KCNH7	48698.ENSPFOP00000008765	3.71e-46	179	KOG0498@1|root,KOG0498@2759|Eukaryota,38CEY@33154|Opisthokonta,3BAE1@33208|Metazoa,3CYJC@33213|Bilateria,47ZIP@7711|Chordata,48XEN@7742|Vertebrata,49QYN@7898|Actinopterygii	GO:0003008,GO:0003674,GO:0005215,GO:0005216,GO:0005242,GO:0005244,GO:0005249,GO:0005261,GO:0005267,GO:0005575,GO:0005623,GO:0005886,GO:0005887,GO:0006810,GO:0006811,GO:0006812,GO:0006813,GO:0007600,GO:0007605,GO:0007623,GO:0008076,GO:0008150,GO:0008324,GO:0009987,GO:0015075,GO:0015077,GO:0015079,GO:0015267,GO:0015276,GO:0015318,GO:0015672,GO:0016020,GO:0016021,GO:0016043,GO:0022607,GO:0022803,GO:…	-	ko:K04905,ko:K04909,ko:K04910	-	-	-	-	ko00000,ko04040	1.A.1.20.1,1.A.1.20.2,1.A.1.20.3	-	-	Ion_trans,PAS_9,cNMP_binding	33208	Metazoa
5	10749	K	WP_135631722.1	Myotrophin	33208|Metazoa	MTPN	45351.EDO43094	0.000497	47.4	COG0666@1|root,KOG4214@2759|Eukaryota,3A0YG@33154|Opisthokonta,3BPJZ@33208|Metazoa	GO:0001558,GO:0003674,GO:0003676,GO:0003677,GO:0005488,GO:0005575,GO:0005622,GO:0005623,GO:0005634,GO:0005737,GO:0005829,GO:0005856,GO:0006355,GO:0006417,GO:0006584,GO:0006725,GO:0006807,GO:0006950,GO:0007275,GO:0007399,GO:0007417,GO:0007420,GO:0008064,GO:0008150,GO:0008152,GO:0008290,GO:0008361,GO:0009605,GO:0009611,GO:0009612,GO:0009628,GO:0009653,GO:0009712,GO:0009888,GO:0009889,GO:0009891,GO:…	-	-	-	-	-	-	-	-	-	-	Ank_2,Ank_4	33208	Metazoa
5	24347	C	WP_135624938.1	Belongs to the cytochrome b5 family	33208|Metazoa	CYB5A	7209.EFO17101.1	7.2e-11	62.8	COG5274@1|root,KOG0537@2759|Eukaryota,3A87A@33154|Opisthokonta,3BSXI@33208|Metazoa,3D9PJ@33213|Bilateria,40E4J@6231|Nematoda,1KWTN@119089|Chromadorea	GO:0003674,GO:0003824,GO:0004033,GO:0004129,GO:0004768,GO:0005215,GO:0005488,GO:0005515,GO:0005575,GO:0005622,GO:0005623,GO:0005737,GO:0005739,GO:0005740,GO:0005741,GO:0005783,GO:0005789,GO:0005829,GO:0005975,GO:0005996,GO:0006082,GO:0006091,GO:0006629,GO:0006631,GO:0006732,GO:0006766,GO:0006767,GO:0006810,GO:0006811,GO:0006812,GO:0008047,GO:0008150,GO:0008152,GO:0008324,GO:0009055,GO:0009987,GO:…	-	-	-	-	-	-	-	-	-	-	Cyt-b5	33208	Metazoa
5	2450	M	WP_017215588.1	ankyrin repeat	33208|Metazoa	ANKRD61	246437.XP_006150245.1	4.16e-07	61.6	COG0666@1|root,KOG4177@2759|Eukaryota,392DF@33154|Opisthokonta,3BKHN@33208|Metazoa,3D04Q@33213|Bilateria,48414@7711|Chordata,48WCH@7742|Vertebrata,3JDFJ@40674|Mammalia,359TP@314146|Euarchontoglires	-	-	-	-	-	-	-	-	-	-	-	Ank,Ank_2,Ank_4	33208	Metazoa
5	4225	T	WP_086448024.1	proteasomal ubiquitin-independent protein catabolic process	33208|Metazoa	KEAP1	7668.SPU_011306-tr	2.91e-06	58.5	KOG4441@1|root,KOG4441@2759|Eukaryota,39RYW@33154|Opisthokonta,3BG44@33208|Metazoa,3CWCZ@33213|Bilateria	GO:0000151,GO:0001701,GO:0001887,GO:0003674,GO:0003779,GO:0005488,GO:0005515,GO:0005575,GO:0005622,GO:0005623,GO:0005634,GO:0005654,GO:0005694,GO:0005700,GO:0005703,GO:0005737,GO:0005783,GO:0005815,GO:0005829,GO:0005856,GO:0005884,GO:0005911,GO:0005912,GO:0005913,GO:0005924,GO:0005925,GO:0006355,GO:0006464,GO:0006508,GO:0006511,GO:0006807,GO:0006950,GO:0006979,GO:0007275,GO:0008092,GO:0008104,GO:…	-	ko:K10456	ko04120,ko05200,ko05225,ko05418,map04120,map05200,map05225,map05418	-	-	-	ko00000,ko00001,ko04121	-	-	-	BACK,BTB,Kelch_1	33208	Metazoa
5	4496	O	WP_109021871.1	serine-type endopeptidase activity. It is involved in the biological process described with proteolysis	33208|Metazoa	FURIN	7227.FBpp0089026	1.83e-28	129	COG1404@1|root,KOG3525@2759|Eukaryota,38C1N@33154|Opisthokonta,3B9FW@33208|Metazoa,3CR8X@33213|Bilateria,41UHQ@6656|Arthropoda,3SKCM@50557|Insecta,450FY@7147|Diptera,45NM8@7214|Drosophilidae	GO:0000139,GO:0000902,GO:0000904,GO:0001558,GO:0001817,GO:0001818,GO:0001941,GO:0002020,GO:0003674,GO:0003824,GO:0004175,GO:0004252,GO:0004857,GO:0004866,GO:0004867,GO:0005102,GO:0005488,GO:0005515,GO:0005575,GO:0005576,GO:0005622,GO:0005623,GO:0005737,GO:0005768,GO:0005769,GO:0005783,GO:0005788,GO:0005789,GO:0005794,GO:0005795,GO:0005796,GO:0005798,GO:0005802,GO:0005886,GO:0006465,GO:0006508,GO:…	3.4.21.75	ko:K01349,ko:K08654	ko05164,map05164	-	-	-	ko00000,ko00001,ko01000,ko01002,ko03110,ko04131	-	-	-	P_proprotein,Peptidase_S8,S8_pro-domain	33208	Metazoa
4	8623	M	WP_246837528.1	Ankyrin repeat	33208|Metazoa	-	69319.XP_008553531.1	7.45e-05	52.4	COG0666@1|root,KOG4177@2759|Eukaryota,38BVK@33154|Opisthokonta,3BGGV@33208|Metazoa,3CT1S@33213|Bilateria,41TJ6@6656|Arthropoda,3SIDI@50557|Insecta	-	-	ko:K15502,ko:K15503	-	-	-	-	ko00000,ko01009,ko03400	-	-	-	Ank,Ank_2,Ank_3,Ank_4	33208	Metazoa
3	13631	Q	WP_205273924.1	Enoyl-(Acyl carrier protein) reductase	33208|Metazoa	-	34506.g5524	1.5e-22	104	COG0331@1|root,COG1028@1|root,KOG1200@2759|Eukaryota,KOG2926@2759|Eukaryota,39S00@33154|Opisthokonta,3BGVB@33208|Metazoa,3CXFR@33213|Bilateria,40G9Z@6231|Nematoda,1KZ8N@119089|Chromadorea,40TWG@6236|Rhabditida	-	1.1.1.239,1.1.1.62	ko:K13370	ko00140,ko01100,map00140,map01100	-	R01836,R02352,R02353,R04681,R04682,R08945,R08980	RC00127,RC00261	ko00000,ko00001,ko01000	-	-	-	adh_short_C2	33208	Metazoa
3	13913	OW	WP_016546915.1	Matrix metallopeptidase 12	33208|Metazoa	MMP12	9823.ENSSSCP00000015911	2.05e-09	65.5	KOG1565@1|root,KOG1565@2759|Eukaryota,38HNS@33154|Opisthokonta,3BHFC@33208|Metazoa,3D46K@33213|Bilateria,485QT@7711|Chordata,49107@7742|Vertebrata,3J1S8@40674|Mammalia,4J6HD@91561|Cetartiodactyla	GO:0000122,GO:0001047,GO:0001067,GO:0001666,GO:0001817,GO:0001819,GO:0001959,GO:0001960,GO:0001961,GO:0002009,GO:0002011,GO:0002682,GO:0002683,GO:0002684,GO:0002697,GO:0002791,GO:0002793,GO:0002831,GO:0003674,GO:0003676,GO:0003677,GO:0003824,GO:0004175,GO:0004222,GO:0004252,GO:0005488,GO:0005509,GO:0005518,GO:0005575,GO:0005576,GO:0005615,GO:0005622,GO:0005623,GO:0005634,GO:0005737,GO:0006355,GO:…	3.4.24.17,3.4.24.34,3.4.24.65,3.4.24.7,3.4.24.80	ko:K01388,ko:K01394,ko:K01402,ko:K01413,ko:K07763,ko:K07994,ko:K07999	ko03320,ko04657,ko04668,ko04912,ko04926,ko05200,ko05202,ko05215,ko05219,ko05323,map03320,map04657,map04668,map04912,map04926,map05200,map05202,map05215,map05219,map05323	-	-	-	ko00000,ko00001,ko01000,ko01002,ko04516	-	-	-	Hemopexin,PG_binding_1,Peptidase_M10	33208	Metazoa
3	17974	M	WP_135752218.1	Sialic acid synthase	33208|Metazoa	NANS	185453.XP_006863207.1	1.23e-62	210	COG2089@1|root,2QR5J@2759|Eukaryota,38GRA@33154|Opisthokonta,3B9DK@33208|Metazoa,3CUPX@33213|Bilateria,48AN0@7711|Chordata,493U0@7742|Vertebrata,3JB13@40674|Mammalia,354R3@311790|Afrotheria	GO:0003674,GO:0003824,GO:0005575,GO:0005622,GO:0005623,GO:0005737,GO:0005829,GO:0006055,GO:0006139,GO:0006725,GO:0006793,GO:0006807,GO:0008150,GO:0008152,GO:0008781,GO:0009058,GO:0009225,GO:0009226,GO:0009987,GO:0016740,GO:0016765,GO:0016772,GO:0016779,GO:0018130,GO:0019438,GO:0034641,GO:0034654,GO:0044237,GO:0044238,GO:0044249,GO:0044271,GO:0044281,GO:0044424,GO:0044444,GO:0044464,GO:0046381,GO:…	2.5.1.132,2.5.1.56,2.5.1.57	ko:K05304	ko00520,ko01100,map00520,map01100	-	R04435	RC00159	ko00000,ko00001,ko01000	-	-	-	NeuB,SAF	33208	Metazoa
3	3246	T	WP_015677256.1	Kelch-like	33208|Metazoa	KLHL23	7955.ENSDARP00000099374	5.58e-10	71.2	KOG4441@1|root,KOG4441@2759|Eukaryota,39RHT@33154|Opisthokonta,3BKHV@33208|Metazoa,3CX7I@33213|Bilateria,480ZX@7711|Chordata,48XZV@7742|Vertebrata,49UAH@7898|Actinopterygii	GO:0000151,GO:0005575,GO:0005622,GO:0005623,GO:0031461,GO:0031463,GO:0032991,GO:0044424,GO:0044464,GO:1902494,GO:1990234	-	ko:K10460	-	-	-	-	ko00000,ko04121	-	-	-	BACK,BTB,Kelch_1	33208	Metazoa
2	12625	O	WP_020985079.1	Transmembrane protein 189	33208|Metazoa	TMEM189	8049.ENSGMOP00000021009	1.54e-43	155	KOG3011@1|root,KOG3011@2759|Eukaryota,38DU6@33154|Opisthokonta,3BAZP@33208|Metazoa,3CWT5@33213|Bilateria,482RI@7711|Chordata,48ZS9@7742|Vertebrata,4A0J7@7898|Actinopterygii	GO:0000151,GO:0000209,GO:0003674,GO:0003824,GO:0004842,GO:0005488,GO:0005515,GO:0005575,GO:0005622,GO:0005623,GO:0005737,GO:0005783,GO:0006464,GO:0006807,GO:0008150,GO:0008152,GO:0009987,GO:0012505,GO:0016020,GO:0016021,GO:0016491,GO:0016567,GO:0016740,GO:0019538,GO:0019787,GO:0019899,GO:0031224,GO:0031371,GO:0031625,GO:0032446,GO:0032991,GO:0035370,GO:0036211,GO:0043170,GO:0043226,GO:0043227,GO:…	-	ko:K10704,ko:K20656	ko04624,map04624	-	-	-	ko00000,ko00001,ko03400,ko04131	-	-	-	TMEM189_B_dmain,UQ_con	33208	Metazoa
2	14295	O	WP_100784678.1	molting cycle, collagen and cuticulin-based cuticle	33208|Metazoa	-	6087.XP_002166229.2	1.53e-22	101	KOG3714@1|root,KOG3714@2759|Eukaryota,39X0G@33154|Opisthokonta,3BKM6@33208|Metazoa	GO:0008150,GO:0018996,GO:0032501,GO:0042303	3.4.24.21	ko:K08076	-	-	-	-	ko00000,ko01000,ko01002	-	-	-	Astacin,CUB,ShK,TSP_1	33208	Metazoa
2	14536	T	WP_232374131.1	negative regulation of canonical Wnt signaling pathway involved in osteoblast differentiation	33208|Metazoa	TNN	7668.SPU_001610-tr	3.81e-08	66.2	KOG1225@1|root,KOG1225@2759|Eukaryota,39REY@33154|Opisthokonta,3BF4W@33208|Metazoa,3CXDP@33213|Bilateria	GO:0000902,GO:0000904,GO:0001503,GO:0001649,GO:0001764,GO:0002076,GO:0003674,GO:0005102,GO:0005178,GO:0005488,GO:0005515,GO:0005575,GO:0005576,GO:0005623,GO:0006928,GO:0007155,GO:0007160,GO:0007275,GO:0007399,GO:0007409,GO:0008037,GO:0008038,GO:0008150,GO:0008285,GO:0009653,GO:0009966,GO:0009968,GO:0009986,GO:0009987,GO:0010646,GO:0010648,GO:0010721,GO:0016043,GO:0016049,GO:0016477,GO:0022008,GO:…	-	ko:K06252	ko04151,ko04510,ko04512,ko05165,ko05206,map04151,map04510,map04512,map05165,map05206	-	-	-	ko00000,ko00001,ko00536,ko04516	-	-	-	EGF_2,Fibrinogen_C,fn3	33208	Metazoa
2	16623	Q	WP_069606905.1	hydrolase activity	33208|Metazoa	FAHD2A	38654.XP_006031215.1	2.65e-28	116	COG0179@1|root,KOG1535@2759|Eukaryota,38DXI@33154|Opisthokonta,3BCS8@33208|Metazoa,3CYTW@33213|Bilateria,486N8@7711|Chordata,493BZ@7742|Vertebrata	-	-	-	-	-	-	-	-	-	-	-	FAA_hydrolase	33208	Metazoa
2	18621	E	WP_100762211.1	Aconitase C-terminal domain	33208|Metazoa	-	7213.XP_004528634.1	3.17e-211	607	COG0065@1|root,KOG0454@2759|Eukaryota,39N7J@33154|Opisthokonta,3BN86@33208|Metazoa,3DDPN@33213|Bilateria,42B0F@6656|Arthropoda,3SQWS@50557|Insecta	-	-	-	-	-	-	-	-	-	-	-	Aconitase,Aconitase_C	33208	Metazoa
2	23705	T	WP_086446749.1	protein modification by small protein conjugation	33208|Metazoa	KLHL28	10042.XP_006986999.1	0.000142	53.1	KOG4441@1|root,KOG4441@2759|Eukaryota,38HC8@33154|Opisthokonta,3BBYZ@33208|Metazoa,3D1HD@33213|Bilateria,485V8@7711|Chordata,4911A@7742|Vertebrata,3J35C@40674|Mammalia,35NQS@314146|Euarchontoglires	GO:0000151,GO:0005575,GO:0005622,GO:0005623,GO:0031461,GO:0031463,GO:0032991,GO:0044424,GO:0044464,GO:1902494,GO:1990234	-	ko:K10464	-	-	-	-	ko00000,ko04121	-	-	-	BACK,BTB,Kelch_1	33208	Metazoa
2	29241	Q	WP_100712347.1	Oxidoreductase activity. It is involved in the biological process described with metabolic process	33208|Metazoa	-	7213.XP_004529532.1	1.21e-26	111	COG1028@1|root,KOG0725@2759|Eukaryota,38BUC@33154|Opisthokonta,3BC34@33208|Metazoa,3D09G@33213|Bilateria,41XDM@6656|Arthropoda,3SIYY@50557|Insecta	GO:0003674,GO:0003824,GO:0006082,GO:0006629,GO:0006631,GO:0006635,GO:0008150,GO:0008152,GO:0008670,GO:0009056,GO:0009062,GO:0009987,GO:0016042,GO:0016054,GO:0016491,GO:0016627,GO:0016628,GO:0019395,GO:0019752,GO:0030258,GO:0032787,GO:0034440,GO:0043436,GO:0044237,GO:0044238,GO:0044242,GO:0044248,GO:0044255,GO:0044281,GO:0044282,GO:0046395,GO:0055114,GO:0071704,GO:0072329,GO:1901575	-	-	-	-	-	-	-	-	-	-	adh_short_C2	33208	Metazoa
2	31024	K	WP_165779524.1	RNA polymerase-associated protein CTR9 homolog	33208|Metazoa	CTR9	10029.XP_007620608.1	3.51e-05	50.8	COG0457@1|root,KOG2002@2759|Eukaryota,38B9I@33154|Opisthokonta,3BGZH@33208|Metazoa,3CRQF@33213|Bilateria,48408@7711|Chordata,4934E@7742|Vertebrata,3J8YB@40674|Mammalia,35MC4@314146|Euarchontoglires,4PX5Z@9989|Rodentia	GO:0000003,GO:0000122,GO:0000428,GO:0000785,GO:0000993,GO:0001098,GO:0001099,GO:0001701,GO:0001704,GO:0001706,GO:0001711,GO:0001824,GO:0001825,GO:0001826,GO:0001829,GO:0001832,GO:0002237,GO:0002682,GO:0002683,GO:0003006,GO:0003674,GO:0005488,GO:0005515,GO:0005575,GO:0005622,GO:0005623,GO:0005634,GO:0005654,GO:0005694,GO:0006139,GO:0006325,GO:0006351,GO:0006354,GO:0006355,GO:0006357,GO:0006366,GO:…	-	ko:K08399,ko:K15176	-	-	-	-	ko00000,ko03021,ko04030	-	-	-	TPR_16,TPR_19,TPR_2,TPR_8	33208	Metazoa
2	31086	S	WP_052608300.1	Domain of unknown function (DUF4505)	33208|Metazoa	C8orf82	400682.PAC_15724018	2.26e-21	93.6	291IH@1|root,2R8EE@2759|Eukaryota,3A0RS@33154|Opisthokonta,3BPNJ@33208|Metazoa	GO:0006950,GO:0008150,GO:0009611,GO:0042060,GO:0050896	-	-	-	-	-	-	-	-	-	-	DUF4505	33208	Metazoa
2	31827	A	WP_282097147.1	Binds the poly(A) tail of mRNA	33208|Metazoa	Pabpc6	30611.ENSOGAP00000019149	5e-06	50.8	KOG0123@1|root,KOG0123@2759|Eukaryota,38F9F@33154|Opisthokonta,3BB3Q@33208|Metazoa,3CUUM@33213|Bilateria,481K5@7711|Chordata,496B9@7742|Vertebrata,3JCBK@40674|Mammalia,359RU@314146|Euarchontoglires,4MA4C@9443|Primates	-	-	ko:K13126	ko03013,ko03015,ko03018,map03013,map03015,map03018	-	-	-	ko00000,ko00001,ko03019,ko03041	-	-	-	PABP,RRM_1	33208	Metazoa
2	32550	K	WP_142499920.1	Myotrophin	33208|Metazoa	MTPN	38654.XP_006022577.1	2.68e-06	53.9	COG0666@1|root,KOG4214@2759|Eukaryota,3A0YG@33154|Opisthokonta,3BPJZ@33208|Metazoa,3D6SG@33213|Bilateria,48E7H@7711|Chordata,49B4W@7742|Vertebrata	GO:0001558,GO:0003674,GO:0003676,GO:0003677,GO:0005488,GO:0005575,GO:0005622,GO:0005623,GO:0005634,GO:0005737,GO:0005829,GO:0005856,GO:0006355,GO:0006417,GO:0006584,GO:0006725,GO:0006807,GO:0006950,GO:0007275,GO:0007399,GO:0007417,GO:0007420,GO:0008064,GO:0008150,GO:0008152,GO:0008290,GO:0008361,GO:0009605,GO:0009611,GO:0009612,GO:0009628,GO:0009653,GO:0009712,GO:0009888,GO:0009889,GO:0009891,GO:…	-	-	-	-	-	-	-	-	-	-	Ank_2,Ank_4	33208	Metazoa
38	9068	Q	AZQ02942.1	3-dehydrosphinganine reductase activity	33154|Opisthokonta	KDSR	946362.XP_004994820.1	2.8e-30	123	KOG1210@1|root,KOG1210@2759|Eukaryota,38GV8@33154|Opisthokonta	GO:0000234,GO:0003674,GO:0003824,GO:0005575,GO:0005576,GO:0005615,GO:0005622,GO:0005623,GO:0005737,GO:0005739,GO:0005740,GO:0005741,GO:0005783,GO:0005789,GO:0005811,GO:0006464,GO:0006497,GO:0006505,GO:0006506,GO:0006629,GO:0006643,GO:0006644,GO:0006650,GO:0006661,GO:0006664,GO:0006665,GO:0006666,GO:0006793,GO:0006796,GO:0006807,GO:0008150,GO:0008152,GO:0008168,GO:0008170,GO:0008610,GO:0008654,GO:…	1.1.1.102,1.1.1.56	ko:K00039,ko:K04708	ko00040,ko00600,ko01100,map00040,map00600,map01100	M00094,M00099	R01895,R02978	RC00089,RC00102	ko00000,ko00001,ko00002,ko01000	-	-	-	adh_short	33154	Opisthokonta
2	12631	Q	WP_135623491.1	amino acid activation for nonribosomal peptide biosynthetic process	33154|Opisthokonta	AASDH	109760.SPPG_04926T0	2.12e-08	65.1	COG1020@1|root,COG1520@1|root,KOG1178@2759|Eukaryota,KOG4649@2759|Eukaryota,38HGX@33154|Opisthokonta	GO:0001505,GO:0003674,GO:0003824,GO:0006082,GO:0006518,GO:0006520,GO:0006629,GO:0006631,GO:0006807,GO:0008150,GO:0008152,GO:0009058,GO:0009987,GO:0016874,GO:0016877,GO:0016878,GO:0019184,GO:0019482,GO:0019752,GO:0032787,GO:0034641,GO:0042133,GO:0043038,GO:0043041,GO:0043043,GO:0043436,GO:0043603,GO:0043604,GO:0044237,GO:0044238,GO:0044249,GO:0044255,GO:0044271,GO:0044281,GO:0065007,GO:0065008,GO:…	-	ko:K00142	-	-	-	-	ko00000,ko01000,ko01004	-	-	-	AMP-binding,AMP-binding_C,Acyl_transf_1,KAsynt_C_assoc,KR,Ketoacyl-synt_C,NAD_binding_4,PP-binding,PQQ_2,PQQ_3,ketoacyl-synt	33154	Opisthokonta
26	7653	J	WP_109021206.1	Dihydrouridine synthase (Dus)	33090|Viridiplantae	-	3988.XP_002537390.1	2.46e-128	377	COG0042@1|root,KOG2335@2759|Eukaryota,38AEC@33090|Viridiplantae	-	-	ko:K05541	-	-	-	-	ko00000,ko01000,ko03016	-	-	-	Dus	33090	Viridiplantae
26	12869	S	WP_100705372.1	Possible plasma membrane-binding motif in junctophilins, PIP-5-kinases and protein kinases.	5653|Kinetoplastida	-	5693.XP_816550.1	1.44e-05	54.7	COG4642@1|root,KOG0231@2759|Eukaryota,3XSVY@5653|Kinetoplastida	-	-	-	-	-	-	-	-	-	-	-	MORN	5653	Kinetoplastida
108	5910	J	WP_076489873.1	Catalyzes the synthesis of dihydrouridine, a modified base found in the D-loop of most tRNAs	4776|Peronosporales	-	67593.Physo127942	4.99e-56	192	COG0042@1|root,KOG2335@2759|Eukaryota,3QEGX@4776|Peronosporales	-	-	-	-	-	-	-	-	-	-	-	Dus	4776	Peronosporales
73	8450	F	WP_014801315.1	Catalyzes the reversible phosphorylation of S-methyl-5'- thioadenosine (MTA) to adenine and 5-methylthioribose-1-phosphate. Involved in the breakdown of MTA, a major by-product of polyamine biosynthesis. Responsible for the first step in the methionine salvage pathway after MTA has been generated from S- adenosylmethionine. Has broad substrate specificity with 6- aminopurine nucleosides as prefer…	4751|Fungi	MEU1	273371.XP_003869670.1	5.14e-85	265	COG0005@1|root,KOG3985@2759|Eukaryota,38GVK@33154|Opisthokonta,3NV1I@4751|Fungi,3QMKP@4890|Ascomycota,3RR9R@4891|Saccharomycetes,47C91@766764|Debaryomycetaceae	GO:0000096,GO:0000097,GO:0003674,GO:0003676,GO:0003723,GO:0003729,GO:0003824,GO:0004731,GO:0005488,GO:0005575,GO:0005576,GO:0005622,GO:0005623,GO:0005737,GO:0006082,GO:0006520,GO:0006536,GO:0006537,GO:0006555,GO:0006790,GO:0006807,GO:0008150,GO:0008152,GO:0008652,GO:0009058,GO:0009064,GO:0009066,GO:0009067,GO:0009084,GO:0009086,GO:0009987,GO:0016053,GO:0016740,GO:0016757,GO:0016763,GO:0017061,GO:…	2.4.2.28	ko:K00772	ko00270,ko01100,map00270,map01100	M00034	R01402	RC00063,RC02819	ko00000,ko00001,ko00002,ko01000	-	-	-	PNP_UDP_1	4751	Fungi
70	6302	S	WP_002975992.1	Serum paraoxonase arylesterase	4751|Fungi	-	5341.XP_007328244.1	2.15e-05	54.7	2A8DJ@1|root,2RYG9@2759|Eukaryota,39T7U@33154|Opisthokonta,3P06C@4751|Fungi,3V0HG@5204|Basidiomycota,2271F@155619|Agaricomycetes,3W55Y@5338|Agaricales	-	3.1.1.2,3.1.8.1	ko:K01045	ko01120,map01120	-	-	-	ko00000,ko01000,ko04147	-	-	-	Arylesterase,SGL	4751	Fungi
69	17716	K	WP_100712298.1	SET (Su(var)3-9, Enhancer-of-zeste, Trithorax) domain	4751|Fungi	-	40127.XP_009855071.1	4.59e-07	56.2	COG2940@1|root,KOG1079@2759|Eukaryota,38DMC@33154|Opisthokonta,3NZVU@4751|Fungi,3QKMA@4890|Ascomycota,212KV@147550|Sordariomycetes,3U6D1@5139|Sordariales,3UG55@5148|Sordariaceae	-	2.1.1.43	ko:K11430	ko00310,ko05206,map00310,map05206	-	R03875,R03938,R04866,R04867	RC00003,RC00060,RC00181,RC00496	ko00000,ko00001,ko01000,ko03036	-	-	-	SET	4751	Fungi
69	4593	I	WP_232369393.1	acyl-CoA dehydrogenase	4751|Fungi	-	28583.AMAG_10163T0	1.36e-164	474	COG1960@1|root,KOG0140@2759|Eukaryota,38BNR@33154|Opisthokonta,3NV9H@4751|Fungi	-	1.3.8.7	ko:K00249	ko00071,ko00280,ko00410,ko00640,ko01100,ko01110,ko01130,ko01200,ko01212,ko03320,map00071,map00280,map00410,map00640,map01100,map01110,map01130,map01200,map01212,map03320	M00013,M00036,M00087	R00924,R01175,R01279,R02661,R03172,R03777,R03857,R03990,R04095,R04432,R04751,R04754	RC00052,RC00068,RC00076,RC00095,RC00148,RC00246	ko00000,ko00001,ko00002,ko01000	-	-	-	Acyl-CoA_dh_1,Acyl-CoA_dh_M,Acyl-CoA_dh_N	4751	Fungi
69	8569	S	WP_109021487.1	Peptidase M50B-like	4751|Fungi	-	117187.FVEG_10348T0	1.3e-11	71.6	2C6ZF@1|root,2QPXP@2759|Eukaryota,39SRU@33154|Opisthokonta,3NX8R@4751|Fungi,3QP4I@4890|Ascomycota,2170I@147550|Sordariomycetes,3TUI8@5125|Hypocreales,1FKF4@110618|Nectriaceae	-	-	-	-	-	-	-	-	-	-	-	Peptidase_M50B	4751	Fungi
63	13731	O	WP_100715537.1	Tetratricopeptide repeat	4751|Fungi	-	1392244.V5GMN6	0.000111	50.8	COG0484@1|root,KOG0550@2759|Eukaryota,38CD1@33154|Opisthokonta,3NV1Y@4751|Fungi,3UY69@5204|Basidiomycota,3N4MB@452284|Ustilaginomycotina	GO:0003674,GO:0005488,GO:0005515,GO:0006457,GO:0006458,GO:0008150,GO:0009987,GO:0030544,GO:0031072,GO:0051084,GO:0051085,GO:0061077	-	ko:K09527	-	-	-	-	ko00000,ko03110	-	-	-	DnaJ,TPR_1,TPR_11,TPR_16,TPR_19,TPR_2,TPR_6,TPR_8	4751	Fungi
37	5411	S	WP_244245361.1	Saccharomyces cerevisiae YMR210W	4751|Fungi	-	28985.XP_453331.1	1.23e-13	80.5	COG0429@1|root,KOG1838@2759|Eukaryota,38D8H@33154|Opisthokonta,3NW0F@4751|Fungi,3QPX1@4890|Ascomycota,3RTED@4891|Saccharomycetes,3RY8K@4893|Saccharomycetaceae	GO:0003674,GO:0003824,GO:0006082,GO:0006629,GO:0006631,GO:0006633,GO:0006638,GO:0006639,GO:0006641,GO:0008150,GO:0008152,GO:0008610,GO:0009056,GO:0009058,GO:0009062,GO:0009987,GO:0016042,GO:0016053,GO:0016054,GO:0016298,GO:0016740,GO:0016746,GO:0016787,GO:0016788,GO:0019752,GO:0032787,GO:0034338,GO:0043436,GO:0044237,GO:0044238,GO:0044242,GO:0044248,GO:0044249,GO:0044255,GO:0044281,GO:0044282,GO:…	-	ko:K07019	-	-	-	-	ko00000	-	-	-	Abhydrolase_1	4751	Fungi
31	20347	T	WP_010410905.1	Domain present in phytochromes and cGMP-specific phosphodiesterases.	4751|Fungi	-	202698.XP_007389001.1	1.4e-14	76.6	COG0642@1|root,KOG0519@2759|Eukaryota,38EIJ@33154|Opisthokonta,3NVY0@4751|Fungi,3UYEV@5204|Basidiomycota,224EP@155619|Agaricomycetes,3H45X@355688|Agaricomycetes incertae sedis	-	-	-	-	-	-	-	-	-	-	-	GAF,HATPase_c,HisKA,Response_reg	4751	Fungi
29	7892	S	WP_012387794.1	Triacylglycerol lipase	4751|Fungi	TGL2	61459.XP_007782425.1	1.73e-14	80.9	COG1075@1|root,2QQNH@2759|Eukaryota,39FUA@33154|Opisthokonta,3NWWF@4751|Fungi,3QJVY@4890|Ascomycota,20AGJ@147545|Eurotiomycetes,3MQXW@451870|Chaetothyriomycetidae	GO:0003674,GO:0003824,GO:0004806,GO:0005575,GO:0005622,GO:0005623,GO:0005737,GO:0005739,GO:0006629,GO:0006638,GO:0006639,GO:0006641,GO:0008150,GO:0008152,GO:0009056,GO:0009987,GO:0016042,GO:0016298,GO:0016787,GO:0016788,GO:0019433,GO:0043226,GO:0043227,GO:0043229,GO:0043231,GO:0044237,GO:0044238,GO:0044242,GO:0044248,GO:0044255,GO:0044424,GO:0044444,GO:0044464,GO:0046461,GO:0046464,GO:0046486,GO:…	3.1.1.3	ko:K01046	ko00561,ko01100,map00561,map01100	M00098	R02250,R02687	RC00020,RC00037,RC00041,RC00094	ko00000,ko00001,ko00002,ko01000	-	-	-	DUF676,PGAP1	4751	Fungi
27	3632	T	WP_243394704.1	Kelch	4751|Fungi	-	393283.XP_007829982.1	3.61e-07	60.8	KOG4441@1|root,KOG4441@2759|Eukaryota,3A0E3@33154|Opisthokonta,3Q4WW@4751|Fungi,3RN8F@4890|Ascomycota,2195A@147550|Sordariomycetes	-	-	-	-	-	-	-	-	-	-	-	Kelch_1,Kelch_4,Kelch_6	4751	Fungi
22	9189	S	WP_232380446.1	Ankyrin repeat	4751|Fungi	-	293227.XP_008711710.1	0.000408	50.8	COG0666@1|root,KOG0504@2759|Eukaryota,39YNX@33154|Opisthokonta,3P0DM@4751|Fungi,3QV70@4890|Ascomycota,20TVE@147545|Eurotiomycetes,3MVEC@451870|Chaetothyriomycetidae	-	-	-	-	-	-	-	-	-	-	-	Ank,Ank_2,Ank_4,Goodbye,Helo_like_N,NACHT	4751	Fungi
13	1233	M	WP_165781827.1	ankyrin repeat	4751|Fungi	-	223192.XP_007911940.1	4.95e-05	55.8	COG0666@1|root,KOG4177@2759|Eukaryota,39TJ8@33154|Opisthokonta,3P14I@4751|Fungi,3QRFF@4890|Ascomycota,21436@147550|Sordariomycetes	-	-	-	-	-	-	-	-	-	-	-	Ank,Ank_2,Ank_4	4751	Fungi
13	5134	E	WP_012387141.1	Acyl-CoA dehydrogenase, C-terminal domain	4751|Fungi	-	72558.CBQ69791	1.62e-52	187	COG1960@1|root,KOG0141@2759|Eukaryota,38CQN@33154|Opisthokonta,3NW18@4751|Fungi,3UZEE@5204|Basidiomycota,3N2NG@452284|Ustilaginomycotina	-	1.3.8.4	ko:K00253	ko00280,ko01100,map00280,map01100	M00036	R04095	RC00246	ko00000,ko00001,ko00002,ko01000	-	-	-	Acyl-CoA_dh_1,Acyl-CoA_dh_M,Acyl-CoA_dh_N	4751	Fungi
9	18023	S	WP_277738626.1	thioesterase thiol ester dehydrase-isomerase	4751|Fungi	-	4952.CAG80558	0.000946	46.2	2DZRJ@1|root,2S78C@2759|Eukaryota,3A9UR@33154|Opisthokonta,3P75R@4751|Fungi	-	-	-	-	-	-	-	-	-	-	-	4HBT_2	4751	Fungi
7	13010	S	WP_010574730.1	Ankyrin repeat	4751|Fungi	-	5061.CADANGAP00008769	1.82e-06	57	COG0666@1|root,KOG0504@2759|Eukaryota,3A81I@33154|Opisthokonta,3P6BA@4751|Fungi,3QXC7@4890|Ascomycota,20NJZ@147545|Eurotiomycetes	-	-	-	-	-	-	-	-	-	-	-	Ank_2	4751	Fungi
7	14825	M	WP_020986154.1	Ankyrin repeats (3 copies)	4751|Fungi	-	101852.XP_008077846.1	2.68e-07	58.5	COG0666@1|root,KOG4177@2759|Eukaryota,39K4G@33154|Opisthokonta,3NVT8@4751|Fungi,3QT1I@4890|Ascomycota	-	-	ko:K21440	-	-	-	-	ko00000,ko04131	-	-	-	Ank_2,Ank_3,Ank_4,Clr5	4751	Fungi
7	27205	T	WP_014802098.1	BolA-like protein	4751|Fungi	uvi31	5207.AAW46017	1.03e-06	51.6	COG0271@1|root,KOG2313@2759|Eukaryota,3A8CG@33154|Opisthokonta,3P6SP@4751|Fungi,3V2Q2@5204|Basidiomycota,3VFQA@5234|Tremellales	GO:0005575,GO:0005622,GO:0005623,GO:0005737,GO:0005739,GO:0005759,GO:0006790,GO:0006807,GO:0008150,GO:0008152,GO:0009987,GO:0010467,GO:0016043,GO:0016226,GO:0019538,GO:0022607,GO:0031163,GO:0031974,GO:0043170,GO:0043226,GO:0043227,GO:0043229,GO:0043231,GO:0043233,GO:0044085,GO:0044237,GO:0044238,GO:0044422,GO:0044424,GO:0044429,GO:0044444,GO:0044446,GO:0044464,GO:0051186,GO:0051604,GO:0070013,GO:…	-	ko:K22066	-	-	-	-	ko00000,ko03029	-	-	-	BolA	4751	Fungi
5	11773	M	WP_238728579.1	Ankyrin repeat	4751|Fungi	-	1182553.XP_007746538.1	6.21e-07	59.3	COG0666@1|root,KOG4177@2759|Eukaryota,3A67M@33154|Opisthokonta,3P67D@4751|Fungi,3QSH4@4890|Ascomycota,20SS5@147545|Eurotiomycetes	-	-	-	-	-	-	-	-	-	-	-	Ank_2,Ank_3	4751	Fungi
5	7055	S	WP_118969309.1	epoxide hydrolase	4751|Fungi	-	80884.CCF32831	1.46e-12	77.4	COG0596@1|root,KOG2565@2759|Eukaryota,39UKG@33154|Opisthokonta,3P1A5@4751|Fungi,3QNB0@4890|Ascomycota,213AT@147550|Sordariomycetes,1F06A@1028384|Glomerellales	-	-	-	-	-	-	-	-	-	-	-	EHN	4751	Fungi
5	8175	S	WP_010576003.1	Triacylglycerol lipase	4751|Fungi	TGL2	72228.T5A2Q0	1.87e-19	95.1	COG1075@1|root,2QQNH@2759|Eukaryota,39FUA@33154|Opisthokonta,3NWWF@4751|Fungi,3QJVY@4890|Ascomycota,215M6@147550|Sordariomycetes,3THME@5125|Hypocreales	GO:0003674,GO:0003824,GO:0004806,GO:0005575,GO:0005622,GO:0005623,GO:0005737,GO:0005739,GO:0006629,GO:0006638,GO:0006639,GO:0006641,GO:0008150,GO:0008152,GO:0009056,GO:0009987,GO:0016042,GO:0016298,GO:0016787,GO:0016788,GO:0019433,GO:0043226,GO:0043227,GO:0043229,GO:0043231,GO:0044237,GO:0044238,GO:0044242,GO:0044248,GO:0044255,GO:0044424,GO:0044444,GO:0044464,GO:0046461,GO:0046464,GO:0046486,GO:…	3.1.1.3	ko:K01046	ko00561,ko01100,map00561,map01100	M00098	R02250,R02687	RC00020,RC00037,RC00041,RC00094	ko00000,ko00001,ko00002,ko01000	-	-	-	DUF676,PGAP1	4751	Fungi
4	12721	H	WP_002772409.1	lipoyltransferase	4751|Fungi	-	73501.XP_006667381.1	9.72e-08	60.8	COG0095@1|root,KOG3159@2759|Eukaryota,38IBB@33154|Opisthokonta,3NTYI@4751|Fungi,3QQCH@4890|Ascomycota,214WC@147550|Sordariomycetes,3TG72@5125|Hypocreales	GO:0003674,GO:0003824,GO:0005575,GO:0005622,GO:0005623,GO:0005737,GO:0005739,GO:0006464,GO:0006807,GO:0008150,GO:0008152,GO:0009249,GO:0009987,GO:0010467,GO:0016740,GO:0016772,GO:0016779,GO:0016874,GO:0016879,GO:0016979,GO:0018065,GO:0018193,GO:0018205,GO:0019538,GO:0036211,GO:0043170,GO:0043226,GO:0043227,GO:0043229,GO:0043231,GO:0043412,GO:0044237,GO:0044238,GO:0044260,GO:0044267,GO:0044424,GO:…	6.3.1.20	ko:K03800	ko00785,ko01100,map00785,map01100	-	R07770,R07771,R11143	RC00043,RC00070,RC00090,RC00992,RC02896	ko00000,ko00001,ko01000	-	-	-	BPL_LplA_LipB,Lip_prot_lig_C	4751	Fungi
4	9050	S	WP_135642223.1	Lecithin:cholesterol acyltransferase	4751|Fungi	TGL2	209285.XP_006695003.1	8.86e-24	107	COG1075@1|root,2QQNH@2759|Eukaryota,39FUA@33154|Opisthokonta,3NWWF@4751|Fungi,3QJVY@4890|Ascomycota,215M6@147550|Sordariomycetes,3U65F@5139|Sordariales,3HD7B@35718|Chaetomiaceae	GO:0003674,GO:0003824,GO:0004806,GO:0005575,GO:0005622,GO:0005623,GO:0005737,GO:0005739,GO:0006629,GO:0006638,GO:0006639,GO:0006641,GO:0008150,GO:0008152,GO:0009056,GO:0009987,GO:0016042,GO:0016298,GO:0016787,GO:0016788,GO:0019433,GO:0043226,GO:0043227,GO:0043229,GO:0043231,GO:0044237,GO:0044238,GO:0044242,GO:0044248,GO:0044255,GO:0044424,GO:0044444,GO:0044464,GO:0046461,GO:0046464,GO:0046486,GO:…	3.1.1.3	ko:K01046	ko00561,ko01100,map00561,map01100	M00098	R02250,R02687	RC00020,RC00037,RC00041,RC00094	ko00000,ko00001,ko00002,ko01000	-	-	-	DUF676,PGAP1	4751	Fungi
3	23048	O	WP_078123277.1	Tetratricopeptide repeat	4751|Fungi	-	1392244.V5GMN6	2.72e-10	60.5	COG0484@1|root,KOG0550@2759|Eukaryota,38CD1@33154|Opisthokonta,3NV1Y@4751|Fungi,3UY69@5204|Basidiomycota,3N4MB@452284|Ustilaginomycotina	GO:0003674,GO:0005488,GO:0005515,GO:0006457,GO:0006458,GO:0008150,GO:0009987,GO:0030544,GO:0031072,GO:0051084,GO:0051085,GO:0061077	-	ko:K09527	-	-	-	-	ko00000,ko03110	-	-	-	DnaJ,TPR_1,TPR_11,TPR_16,TPR_19,TPR_2,TPR_6,TPR_8	4751	Fungi
3	29507	-	WP_244288400.1	-	4751|Fungi	-	655981.L8FVP6	7.43e-05	48.5	2C7FX@1|root,2SVIK@2759|Eukaryota,3AHYG@33154|Opisthokonta,3PBNY@4751|Fungi,3R16U@4890|Ascomycota	-	-	-	-	-	-	-	-	-	-	-	-	4751	Fungi
3	4153	P	WP_135595242.1	Allomyces macrogynus ATCC 38327	4751|Fungi	-	109760.SPPG_02404T0	1.34e-34	145	KOG0500@1|root,KOG0500@2759|Eukaryota,38CC1@33154|Opisthokonta,3PA1I@4751|Fungi	-	-	-	-	-	-	-	-	-	-	-	Ion_trans,cNMP_binding,zf-RING_2	4751	Fungi
2	13896	I	WP_244243590.1	acetoacetyl-CoA	4751|Fungi	-	264951.V5FHP1	5.69e-38	150	COG0365@1|root,KOG1175@2759|Eukaryota,38DH9@33154|Opisthokonta,3NU7T@4751|Fungi,3QKBW@4890|Ascomycota,20B2R@147545|Eurotiomycetes,3S565@5042|Eurotiales	-	6.2.1.16	ko:K01907	ko00280,ko00650,map00280,map00650	-	R01357	RC00004,RC00014	ko00000,ko00001,ko01000,ko01004	-	-	-	ACAS_N,AMP-binding	4751	Fungi
2	25655	J	WP_010572642.1	transcriptional co-repressor	4751|Fungi	SSN6	36080.S2IZ09	5.86e-08	60.1	COG0457@1|root,KOG1124@2759|Eukaryota,38CAZ@33154|Opisthokonta,3NVJD@4751|Fungi	GO:0000122,GO:0000228,GO:0000785,GO:0000790,GO:0000988,GO:0000989,GO:0001076,GO:0001190,GO:0001191,GO:0003674,GO:0005488,GO:0005515,GO:0005575,GO:0005622,GO:0005623,GO:0005634,GO:0005654,GO:0005694,GO:0005737,GO:0006139,GO:0006323,GO:0006325,GO:0006333,GO:0006338,GO:0006342,GO:0006351,GO:0006355,GO:0006357,GO:0006366,GO:0006725,GO:0006807,GO:0006996,GO:0008150,GO:0008152,GO:0009058,GO:0009059,GO:…	-	ko:K06665	ko04011,ko04111,map04011,map04111	-	-	-	ko00000,ko00001,ko03021	-	-	-	TPR_1,TPR_16,TPR_17,TPR_2,TPR_6,TPR_8	4751	Fungi
2	28670	S	WP_135623520.1	Saccharopine dehydrogenase NADP binding domain	4751|Fungi	-	5507.FOXG_02067P0	5.79e-30	127	COG3268@1|root,KOG2733@2759|Eukaryota,38D2K@33154|Opisthokonta,3NWT8@4751|Fungi,3QQ1A@4890|Ascomycota,212HA@147550|Sordariomycetes,3THQB@5125|Hypocreales,1FSVN@110618|Nectriaceae	-	-	-	-	-	-	-	-	-	-	-	Sacchrp_dh_NADP	4751	Fungi
2	30059	-	WP_100706329.1	-	4751|Fungi	-	5141.EFNCRP00000009093	3.08e-20	102	28JCI@1|root,2RE9P@2759|Eukaryota,39GJ7@33154|Opisthokonta,3P0J5@4751|Fungi,3QNPG@4890|Ascomycota,211BA@147550|Sordariomycetes,3U5EK@5139|Sordariales,3UGCD@5148|Sordariaceae	-	-	-	-	-	-	-	-	-	-	-	-	4751	Fungi
2	31117	E	WP_100745721.1	Gdsl-like lipase acylhydrolase	4751|Fungi	-	1173701.A0A066WT70	0.000117	54.3	2ECT2@1|root,2SIJX@2759|Eukaryota,3A4NN@33154|Opisthokonta,3P4E6@4751|Fungi,3RNZ3@4890|Ascomycota,21Q9S@147550|Sordariomycetes,1EVKT@1028384|Glomerellales	-	-	-	-	-	-	-	-	-	-	-	Lipase_GDSL_2,VCBS	4751	Fungi
2	28300	U	WP_244280581.1	Cysteine rich repeat	3041|Chlorophyta	-	3055.EDO97197	0.000305	44.7	KOG3648@1|root,KOG3648@2759|Eukaryota,37YRY@33090|Viridiplantae,34JQK@3041|Chlorophyta	-	-	ko:K06816	ko04514,map04514	-	-	-	ko00000,ko00001,ko04516	-	-	-	Cys_rich_FGFR	3041	Chlorophyta
97	5888	F	WP_083943954.1	phosphoribosylaminoimidazole carboxylase activity	2759|Eukaryota	-	130081.XP_005709279.1	4.17e-133	398	COG0152@1|root,KOG2835@2759|Eukaryota	GO:0005575,GO:0005622,GO:0005623,GO:0005737,GO:0006139,GO:0006163,GO:0006164,GO:0006188,GO:0006189,GO:0006725,GO:0006753,GO:0006793,GO:0006796,GO:0006807,GO:0008150,GO:0008152,GO:0009058,GO:0009117,GO:0009123,GO:0009124,GO:0009126,GO:0009127,GO:0009150,GO:0009152,GO:0009156,GO:0009161,GO:0009165,GO:0009167,GO:0009168,GO:0009259,GO:0009260,GO:0009507,GO:0009532,GO:0009536,GO:0009570,GO:0009719,GO:…	6.3.2.6	ko:K01923	ko00230,ko01100,ko01110,ko01130,map00230,map01100,map01110,map01130	M00048	R04591	RC00064,RC00162	ko00000,ko00001,ko00002,ko01000	-	-	-	SAICAR_synt	2759	Eukaryota
73	11080	H	WP_083048913.1	2-octaprenyl-6-methoxy-1,4-benzoquinone methylase activity	2759|Eukaryota	UBIE	529818.AMSG_07273T0	3.07e-53	187	COG2226@1|root,KOG1540@2759|Eukaryota	-	-	-	-	-	-	-	-	-	-	-	Ubie_methyltran	2759	Eukaryota
71	10760	I	WP_014803192.1	phytol kinase activity	2759|Eukaryota	DGK1	55529.EKX49488	8.45e-14	74.7	COG0170@1|root,KOG4453@2759|Eukaryota	GO:0003674,GO:0003824,GO:0004143,GO:0005575,GO:0005622,GO:0005623,GO:0005737,GO:0005783,GO:0005789,GO:0006629,GO:0006644,GO:0006650,GO:0006654,GO:0006793,GO:0006796,GO:0008150,GO:0008152,GO:0008610,GO:0008654,GO:0009058,GO:0009987,GO:0012505,GO:0016020,GO:0016021,GO:0016301,GO:0016310,GO:0016740,GO:0016772,GO:0016773,GO:0019637,GO:0030176,GO:0031224,GO:0031227,GO:0031984,GO:0042175,GO:0043226,GO:…	2.7.1.174	ko:K16368	ko00564,ko01100,ko01110,map00564,map01100,map01110	-	R09944	RC00002,RC00017	ko00000,ko00001,ko01000	-	-	-	CTP_transf_1	2759	Eukaryota
69	6251	C	WP_002773911.1	Synaptic vesicle membrane protein VAT-1 homolog	2759|Eukaryota	-	55529.EKX38138	3.32e-82	261	COG0604@1|root,KOG1197@2759|Eukaryota	-	-	-	-	-	-	-	-	-	-	-	ADH_N,ADH_zinc_N,ADH_zinc_N_2	2759	Eukaryota
41	15153	E	AZQ01247.1	spermidine synthase activity	2759|Eukaryota	SPS1	109760.SPPG_06877T0	9.24e-18	87.8	COG0421@1|root,KOG1562@2759|Eukaryota	GO:0003674,GO:0003824,GO:0005575,GO:0005622,GO:0005623,GO:0005737,GO:0006810,GO:0008150,GO:0009888,GO:0009914,GO:0009926,GO:0009987,GO:0010087,GO:0010089,GO:0010487,GO:0010817,GO:0016740,GO:0016765,GO:0016768,GO:0030154,GO:0032502,GO:0044424,GO:0044464,GO:0048759,GO:0048856,GO:0048869,GO:0051179,GO:0051234,GO:0060918,GO:0065007,GO:0065008,GO:1905177	2.5.1.79	ko:K18787	-	-	-	-	ko00000,ko01000	-	-	-	Spermine_synt_N,Spermine_synth	2759	Eukaryota
34	18283	U	WP_010417166.1	voltage-gated potassium channel activity	2759|Eukaryota	-	157072.XP_008865392.1	1.94e-05	51.2	KOG0498@1|root,KOG0498@2759|Eukaryota	-	-	-	-	-	-	-	-	-	-	-	Ion_trans,cNMP_binding	2759	Eukaryota
33	18757	S	WP_008590125.1	Domain of unknown function (DUF4505)	2759|Eukaryota	C8orf82	55529.EKX55310	4.31e-19	86.3	291IH@1|root,2R8EE@2759|Eukaryota	GO:0006950,GO:0008150,GO:0009611,GO:0042060,GO:0050896	-	-	-	-	-	-	-	-	-	-	DUF4505	2759	Eukaryota
28	2173	I	WP_135622075.1	spectrin binding	2759|Eukaryota	-	5722.XP_001325574.1	4.25e-05	55.5	COG0666@1|root,KOG4177@2759|Eukaryota	-	-	-	-	-	-	-	-	-	-	-	Ank,Ank_2,Ank_3,Ank_4,DUF3447	2759	Eukaryota
27	4923	-	WP_232369238.1	-	2759|Eukaryota	-	946362.XP_004996326.1	0.00013	52	2CXWZ@1|root,2S0CC@2759|Eukaryota	-	-	ko:K13205	-	-	-	-	ko00000,ko03041	-	-	-	-	2759	Eukaryota
24	18550	I	WP_010417222.1	fatty-acyl-CoA synthase activity	2759|Eukaryota	-	157072.XP_008874394.1	1.07e-08	60.8	COG0331@1|root,2QQJX@2759|Eukaryota	-	2.3.1.86	ko:K00667,ko:K00668	ko00061,ko01100,ko01212,map00061,map01100,map01212	M00082,M00083	R01404,R01624,R01626,R04355,R04428,R04430,R04533,R04534,R04535,R04536,R04537,R04543,R04544,R04566,R04568,R04725,R04726,R04952,R04953,R04954,R04956,R04957,R04959,R04960,R04962,R04963,R04964,R04965,R04967,R04968,R04970,R10700	RC00004,RC00029,RC00039,RC00052,RC00076,RC00117,RC00120,RC00831,RC01095,RC02727,RC02728,RC02729,RC02857,RC02888	ko00000,ko00001,ko00002,ko01000,ko01004	-	-	-	ACPS,Acyl_transf_1,DUF1729,Ketoacyl-synt_C,MaoC_dehydratas,SAT,adh_short,ketoacyl-synt	2759	Eukaryota
23	24116	H	WP_028974570.1	RNA binding	2759|Eukaryota	SLIRP	55529.EKX36025	4.37e-17	77.4	KOG0118@1|root,KOG0118@2759|Eukaryota	GO:0000003,GO:0000960,GO:0000961,GO:0001669,GO:0003006,GO:0005575,GO:0005622,GO:0005623,GO:0005737,GO:0005739,GO:0005929,GO:0006928,GO:0006996,GO:0007005,GO:0007276,GO:0007281,GO:0007283,GO:0007286,GO:0007338,GO:0008150,GO:0009566,GO:0009653,GO:0009892,GO:0009894,GO:0009895,GO:0009987,GO:0010605,GO:0012505,GO:0016043,GO:0019219,GO:0019222,GO:0019953,GO:0022412,GO:0022414,GO:0030141,GO:0030154,GO:…	-	-	-	-	-	-	-	-	-	-	RRM_1	2759	Eukaryota
16	13271	-	WP_232227739.1	-	2759|Eukaryota	-	157072.XP_008876235.1	1.58e-33	132	2C7FX@1|root,2SVIK@2759|Eukaryota	-	-	-	-	-	-	-	-	-	-	-	-	2759	Eukaryota
16	258	O	WP_135601834.1	zinc ion binding	2759|Eukaryota	-	2903.EOD27814	3.27e-23	114	KOG2177@1|root,KOG2177@2759|Eukaryota	-	-	-	-	-	-	-	-	-	-	-	BTB,Lactonase,NHL,SGL	2759	Eukaryota
15	7673	U	WP_010573402.1	voltage-gated potassium channel activity	2759|Eukaryota	-	44056.XP_009036343.1	0.000553	50.4	KOG0498@1|root,KOG0498@2759|Eukaryota	-	-	ko:K04957	ko04024,ko04742,map04024,map04742	-	-	-	ko00000,ko00001,ko04040	1.A.1.5.10,1.A.1.5.11	-	-	Ion_trans,cNMP_binding	2759	Eukaryota
12	15446	Q	WP_010575692.1	methyltransferase activity	2759|Eukaryota	-	3711.Bra004388.1-P	6.04e-31	127	COG0500@1|root,KOG4300@2759|Eukaryota	-	-	-	-	-	-	-	-	-	-	-	Methyltransf_11	2759	Eukaryota
8	8079	K	WP_135773502.1	ParB-like nuclease domain	2759|Eukaryota	-	55529.EKX43909	1.7e-08	62.8	COG1475@1|root,2S3PU@2759|Eukaryota	-	-	-	-	-	-	-	-	-	-	-	ParBc	2759	Eukaryota
7	14098	I	WP_244245553.1	spectrin binding	2759|Eukaryota	-	6500.XP_005098323.1	9.08e-05	52.4	COG0666@1|root,KOG4177@2759|Eukaryota	-	-	-	-	-	-	-	-	-	-	-	Ank,Ank_2,Ank_4,Pkinase,Pkinase_Tyr	2759	Eukaryota
7	20675	DZ	WP_238731305.1	MORN repeat-containing protein	2759|Eukaryota	-	5762.XP_002679255.1	1e-09	65.1	COG4642@1|root,COG5253@1|root,KOG0229@2759|Eukaryota,KOG0231@2759|Eukaryota	-	-	-	-	-	-	-	-	-	-	-	MORN	2759	Eukaryota
6	11207	I	WP_010575025.1	spectrin binding	2759|Eukaryota	-	5722.XP_001310153.1	2.33e-08	65.5	COG0666@1|root,KOG4177@2759|Eukaryota	-	-	-	-	-	-	-	-	-	-	-	Ank,Ank_2,Ank_3,Ank_4,DUF3447,PARP,PARP_reg,PH,WGR	2759	Eukaryota
6	14877	S	WP_014802473.1	lipid binding	2759|Eukaryota	-	529818.AMSG_08757T0	7.04e-07	58.2	KOG2761@1|root,KOG2761@2759|Eukaryota	-	3.6.4.12	ko:K10779	-	-	-	-	ko00000,ko01000,ko03000,ko03036	-	-	-	START	2759	Eukaryota
5	3429	-	WP_135646291.1	-	2759|Eukaryota	-	44056.XP_009041988.1	2.06e-54	199	28JR9@1|root,2QS4P@2759|Eukaryota	-	-	-	-	-	-	-	-	-	-	-	GFO_IDH_MocA,Methyltransf_28,TPR_8	2759	Eukaryota
4	12670	T	WP_118968936.1	1-phosphatidylinositol-4-phosphate 5-kinase activity	2759|Eukaryota	-	2880.D8LDU0	4.19e-05	52	COG5253@1|root,KOG0229@2759|Eukaryota	-	-	-	-	-	-	-	-	-	-	-	MORN	2759	Eukaryota
3	17154	S	WP_086449143.1	Prolyl 4-hydroxylase alpha subunit homologues.	2759|Eukaryota	-	72019.SARC_11545T0	2.64e-06	56.2	2C9EJ@1|root,2SB5M@2759|Eukaryota	-	-	-	-	-	-	-	-	-	-	-	2OG-FeII_Oxy_3	2759	Eukaryota
3	19820	E	WP_165783892.1	serine O-acetyltransferase activity	2759|Eukaryota	-	5722.XP_001329108.1	1.73e-18	85.9	COG0110@1|root,KOG4750@2759|Eukaryota	GO:0003674,GO:0003824,GO:0008374,GO:0008870,GO:0016407,GO:0016413,GO:0016740,GO:0016746,GO:0016747	-	ko:K10380	ko04624,ko05205,map04624,map05205	-	-	-	ko00000,ko00001,ko04812	-	-	-	Hexapep,Hexapep_2,Mac	2759	Eukaryota
3	24706	T	WP_135354993.1	phosphoprotein phosphatase activity	2759|Eukaryota	-	2880.D7FU33	9.94e-14	77	COG0639@1|root,KOG0371@2759|Eukaryota	GO:0000322,GO:0000323,GO:0000324,GO:0000329,GO:0003674,GO:0003824,GO:0005575,GO:0005622,GO:0005623,GO:0005737,GO:0005773,GO:0005774,GO:0006793,GO:0006796,GO:0008150,GO:0008152,GO:0009987,GO:0016020,GO:0016311,GO:0016787,GO:0016788,GO:0016791,GO:0031090,GO:0042578,GO:0043226,GO:0043227,GO:0043229,GO:0043231,GO:0044237,GO:0044422,GO:0044424,GO:0044437,GO:0044444,GO:0044446,GO:0044464,GO:0098588,GO:…	3.6.1.41	ko:K01525,ko:K22132	ko00230,map00230	-	R00125	RC00002	ko00000,ko00001,ko01000,ko03016	-	-	-	Metallophos	2759	Eukaryota
3	30642	GK	WP_135752222.1	UDP-N-acetylglucosamine 2-epimerase activity	2759|Eukaryota	GNE	296587.XP_002506929.1	2.67e-35	140	COG1940@1|root,2QUGI@2759|Eukaryota	GO:0003674,GO:0003824,GO:0005575,GO:0005622,GO:0005623,GO:0005737,GO:0005829,GO:0005975,GO:0006040,GO:0006054,GO:0006082,GO:0006793,GO:0006796,GO:0007155,GO:0008150,GO:0008152,GO:0008761,GO:0009058,GO:0009384,GO:0009987,GO:0016053,GO:0016301,GO:0016310,GO:0016740,GO:0016772,GO:0016773,GO:0016853,GO:0016854,GO:0016857,GO:0016999,GO:0017000,GO:0017144,GO:0019200,GO:0019752,GO:0022610,GO:0043436,GO:…	2.7.1.60,3.2.1.183	ko:K12409	ko00520,ko01100,map00520,map01100	-	R00414,R02705	RC00002,RC00005,RC00017,RC00288	ko00000,ko00001,ko01000	-	-	-	Epimerase_2,ROK	2759	Eukaryota
3	4080	O	WP_108975582.1	zinc ion binding	2759|Eukaryota	-	2903.EOD20214	2.54e-24	118	KOG2177@1|root,KOG2177@2759|Eukaryota	-	-	-	-	-	-	-	-	-	-	-	BTB,Lactonase,NHL,SGL	2759	Eukaryota
3	8183	O	WP_205280342.1	zinc ion binding	2759|Eukaryota	-	55529.EKX51866	4.51e-14	82.4	KOG2177@1|root,KOG2177@2759|Eukaryota	-	-	-	-	-	-	-	-	-	-	-	Lactonase,NHL	2759	Eukaryota
2	14153	T	WP_004458364.1	1-phosphatidylinositol-4-phosphate 5-kinase activity	2759|Eukaryota	PIP5K1B	5888.CAK68602	1.06e-07	61.6	COG5253@1|root,KOG0229@2759|Eukaryota	GO:0000285,GO:0000902,GO:0000904,GO:0001505,GO:0001667,GO:0001726,GO:0001775,GO:0001891,GO:0001931,GO:0002376,GO:0003674,GO:0003824,GO:0005488,GO:0005515,GO:0005516,GO:0005575,GO:0005622,GO:0005623,GO:0005634,GO:0005654,GO:0005737,GO:0005768,GO:0005829,GO:0005886,GO:0005912,GO:0005924,GO:0005925,GO:0006629,GO:0006644,GO:0006650,GO:0006661,GO:0006793,GO:0006796,GO:0006810,GO:0006836,GO:0006887,GO:…	2.7.1.68	ko:K00889,ko:K03029	ko00562,ko01100,ko03050,ko04011,ko04070,ko04072,ko04139,ko04144,ko04666,ko04810,ko05169,ko05231,map00562,map01100,map03050,map04011,map04070,map04072,map04139,map04144,map04666,map04810,map05169,map05231	M00130,M00341	R03469	RC00002,RC00078	ko00000,ko00001,ko00002,ko01000,ko03051,ko04131	-	-	-	PIP5K	2759	Eukaryota
2	16579	I	WP_108975887.1	spectrin binding	2759|Eukaryota	-	5722.XP_001309355.1	3.98e-06	57.8	COG0666@1|root,KOG4177@2759|Eukaryota	-	-	-	-	-	-	-	-	-	-	-	Ank_2,Ank_3,Ank_4,DUF3447	2759	Eukaryota
2	19983	DZ	WP_108961409.1	MORN repeat-containing protein	2759|Eukaryota	-	5762.XP_002679255.1	0.000127	52	COG4642@1|root,COG5253@1|root,KOG0229@2759|Eukaryota,KOG0231@2759|Eukaryota	-	-	-	-	-	-	-	-	-	-	-	MORN	2759	Eukaryota
2	25704	T	WP_100792425.1	guanylate cyclase activity	2759|Eukaryota	-	5762.XP_002674934.1	9.52e-23	106	COG2114@1|root,KOG4171@2759|Eukaryota	-	4.6.1.2	ko:K01769	ko00230,map00230	-	R00434	RC00295	ko00000,ko00001,ko01000	-	-	-	Guanylate_cyc,HNOB,HNOBA	2759	Eukaryota
2	29418	O	WP_014804462.1	zinc ion binding	2759|Eukaryota	-	2903.EOD40501	2.46e-37	155	KOG1987@1|root,KOG2177@1|root,KOG1987@2759|Eukaryota,KOG2177@2759|Eukaryota	-	-	ko:K10523	ko04340,ko04341,map04340,map04341	M00384	-	-	ko00000,ko00001,ko00002,ko04121	-	-	-	BTB,Lactonase,NHL,SGL	2759	Eukaryota
2	33872	I	WP_012476652.1	spectrin binding	2759|Eukaryota	-	5722.XP_001311622.1	9.08e-05	47.4	COG0666@1|root,KOG4177@2759|Eukaryota	-	-	-	-	-	-	-	-	-	-	-	Ank_2,Ank_4,WW	2759	Eukaryota
2	33907	T	WP_028975120.1	1-phosphatidylinositol-4-phosphate 5-kinase activity	2759|Eukaryota	-	5888.CAK78250	4.98e-05	50.8	COG5253@1|root,KOG0229@2759|Eukaryota	-	-	ko:K14972	-	-	-	-	ko00000,ko03036	-	-	-	IQ,MORN	2759	Eukaryota
