# Supplementary material for: Linking genomic evolutionary transitions to ecological phenotypic adaptations in Spirochaetes
Source: bioRxiv. 2025 Jul 4:2025.07.04.663154. Preprint. [Version 1] doi: 10.1101/2025.07.04.663154 (PMC12236494; doi:10.1101/2025.07.04.663154)
Supplement: Supplement 1 — Figure S1. Pangenome analysis of the phylum Spirochaetes. (A) Pangenome accumulation plot of the Spirochaetes phylum representing the cumulative number of different OGs. This was calculated using 100 random iterations in the presence/absence matrix of OGs. Each blue dot represents one iteration, and the black line is the smooth curve of regression calculated using a generalized additive model (gam) with a cubic spline under the formula y ~ s(x, bs = “cs”). (B) Cumulative (green dots) and non-cumulative (blue dots) numbers of orthologs shared as the number of species increases in the range 2 to 172. The Y axis is represented in logarithmic scale to facilitate visualization. Figure S2. Phylogenetic comparisons of the Spirochaetes phylum (I). (A) Co-phylo plot representing the comparison between the phylogeny obtained under the unrooted homogeneous model of evolution (LG+F+I+R10, left side) and the unrooted heterogeneous model of evolution (LG+C20+R10, right side). Red lines connect the same leaves (species) in both trees. (B) Co-phylo plot representing the comparison between the phylogeny obtained under the rooted homogeneous model of evolution (LG+F+I+R10, left side) and the rooted heterogeneous model of evolution (LG+C20+R10, right side). Red lines connect the same leaves (species) in both trees. Figure S3. Phylogenetic comparisons of the Spirochaetes phylum (II). (A) Co-phylo plot representing the comparison between the phylogeny obtained under the rooted homogeneous model of evolution (LG+F+I+R10, left side) and the unrooted homogeneous model of evolution (LG+F+I+R10, right side). Red lines connect the same leaves (species) in both trees. (B) Co-phylo plot representing the comparison between the phylogeny obtained under the rooted heterogeneous model of evolution (LG+C20+R10, left side) and the unrooted heterogeneous model of evolution (LG+C20+R10, right side). Red lines connect the same leaves (species) in both trees. Figure S4. Phylogenetic comparisons of the Sp [file media-1.zip › supplementary data/Table_S6.xlsx]

## Sheet: Table_S6_merged
OG number	Number of species with this OG	WP code	COG category	Type of approach	Annotation
1133	167	WP_002774090.1	N	ABSENT	FlgK
2962	167	WP_037545349.1	N	ABSENT	FlgE
3874	167	AJA90015.1	N	ABSENT	FlgL
5794	167	WP_271434287.1	N	ABSENT	FliM
8498	167	WP_167694771.1	N	ABSENT	FlhO
17339	167	WP_002768775.1	N	ABSENT	FlgC
17976	167	WP_014805143.1	N	ABSENT	FlgB
1133	167	WP_002774090.1	N	LOST	FlgK
2962	167	WP_037545349.1	N	LOST	FlgE
3874	167	AJA90015.1	N	LOST	FlgL
5794	167	WP_271434287.1	N	LOST	FliM
8498	167	WP_167694771.1	N	LOST	FlhO
17339	167	WP_002768775.1	N	LOST	FlgC
17976	167	WP_014805143.1	N	LOST	FlgB
2744	167	WP_147615956.1	NU	ABSENT	FliI
2744	167	WP_147615956.1	NU	LOST	FliI
7796	166	WP_015711745.1	D	ABSENT	FlhG
7796	166	WP_015711745.1	D	LOST	FlhG
931	166	WP_014488286.1	M	ABSENT	MrdA
931	166	WP_014488286.1	M	LOST	MrdA
1635	166	WP_078929916.1	N	ABSENT	FliF
9055	166	WP_012387231.1	N	ABSENT	MotB
9120	166	WP_246473170.1	N	ABSENT	FliP
9668	166	WP_015711247.1	N	ABSENT	FlgG
10108	166	WP_041948236.1	N	ABSENT	MotA
1635	166	WP_078929916.1	N	LOST	FliF
9055	166	WP_012387231.1	N	LOST	MotB
9120	166	WP_246473170.1	N	LOST	FliP
9668	166	WP_015711247.1	N	LOST	FlgG
10108	166	WP_041948236.1	N	LOST	MotA
8135	166	WP_002706277.1	S	ABSENT	Unknown
8135	166	WP_002706277.1	S	LOST	Unknown
5717	165	WP_253724863.1	N	ABSENT	FliG
5717	165	WP_253724863.1	N	LOST	FliG
963	165	WP_156104553.1	V	ABSENT	TadD-like
963	165	WP_156104553.1	V	LOST	TadD-like
790	164	WP_013945451.1	N	ABSENT	FliD
837	164	WP_273391822.1	N	ABSENT	FlhA
790	164	WP_013945451.1	N	LOST	FliD
837	164	WP_273391822.1	N	LOST	FlhA
5804	163	WP_014625725.1	I	ABSENT	GpsA
2565	163	WP_013758242.1	J	ABSENT	GatA
1084	163	WP_014805023.1	L	ABSENT	FapA
1084	163	WP_014805023.1	L	LOST	FapA
2363	161	WP_147616006.1	J	ABSENT	GatB
5962	160	WP_253727241.1	S	ABSENT	MltG
2418	158	WP_002772317.1	D	ABSENT	MrdB
7258	158	WP_015707656.1	N	ABSENT	FliH
17890	158	WP_013243906.1	N	ABSENT	FliS
9878	158	WP_002772586.1	NU	ABSENT	FliR
24536	155	WP_004462873.1	T	ABSENT	CsrA
4447	154	WP_011670384.1	N	ABSENT	FlhB
8610	148	WP_015706808.1	J	ABSENT	KsgA
9398	148	WP_002770461.1	L	ABSENT	XthA
17271	148	WP_024267555.1	N	ABSENT	FliW
2387	145	WP_253726212.1	F	ABSENT	GlpK
23608	143	WP_010882162.1	N	ABSENT	FliQ
16046	141	WP_014625391.1	F	ABSENT	NdK
6383	141	WP_301365244.1	N	ABSENT	FlaB
1230	140	WP_149569127.1	K	ABSENT	RpoD
6074	139	WP_041611429.1	S	ABSENT	MoxR
9268	128	WP_013112715.1	K	LOST	FliA
9070	122	WP_013945094.1	-	LOST	Unknown
4172	121	WP_006189340.1	T	LOST	Crp-like
7921	91	WP_013945251.1	NT	LOST	CheR
2579	85	WP_013945219.1	M	LOST	LolE
15980	85	WP_246208802.1	NT	LOST	CheW
313	84	WP_301394366.1	M	LOST	PBP-3
6998	83	WP_013969071.1	-	LOST	Unknown
5090	83	WP_014623731.1	D	LOST	YlxH
6818	83	WP_028973574.1	G	LOST	AgmK
15131	83	WP_167703439.1	N	LOST	FliL
4749	83	WP_002702556.1	S	LOST	LapB-like
6649	83	WP_015707745.1	S	LOST	Unknown
6262	82	WP_052078941.1	S	LOST	PBP-like
4123	80	WP_020965004.1	-	LOST	Unknown
3155	80	WP_041611475.1	G	LOST	LapB
2051	45	WP_245534788.1	E	LOST	OppA
4952	44	WP_037546543.1	M	LOST	NeuB
4437	42	WP_014456686.1	NT	LOST	CheB
15020	42	WP_273314158.1	T	LOST	STAS-like
10394	41	WP_149485305.1	N	LOST	FlaA
3115	40	WP_016526107.1	-	LOST	Unknown
13098	40	WP_013968488.1	L	LOST	PolC
