# Supplementary material for: Linking genomic evolutionary transitions to ecological phenotypic adaptations in Spirochaetes
Source: bioRxiv. 2025 Jul 4:2025.07.04.663154. Preprint. [Version 1] doi: 10.1101/2025.07.04.663154 (PMC12236494; doi:10.1101/2025.07.04.663154)
Supplement: Supplement 1 — Figure S1. Pangenome analysis of the phylum Spirochaetes. (A) Pangenome accumulation plot of the Spirochaetes phylum representing the cumulative number of different OGs. This was calculated using 100 random iterations in the presence/absence matrix of OGs. Each blue dot represents one iteration, and the black line is the smooth curve of regression calculated using a generalized additive model (gam) with a cubic spline under the formula y ~ s(x, bs = “cs”). (B) Cumulative (green dots) and non-cumulative (blue dots) numbers of orthologs shared as the number of species increases in the range 2 to 172. The Y axis is represented in logarithmic scale to facilitate visualization. Figure S2. Phylogenetic comparisons of the Spirochaetes phylum (I). (A) Co-phylo plot representing the comparison between the phylogeny obtained under the unrooted homogeneous model of evolution (LG+F+I+R10, left side) and the unrooted heterogeneous model of evolution (LG+C20+R10, right side). Red lines connect the same leaves (species) in both trees. (B) Co-phylo plot representing the comparison between the phylogeny obtained under the rooted homogeneous model of evolution (LG+F+I+R10, left side) and the rooted heterogeneous model of evolution (LG+C20+R10, right side). Red lines connect the same leaves (species) in both trees. Figure S3. Phylogenetic comparisons of the Spirochaetes phylum (II). (A) Co-phylo plot representing the comparison between the phylogeny obtained under the rooted homogeneous model of evolution (LG+F+I+R10, left side) and the unrooted homogeneous model of evolution (LG+F+I+R10, right side). Red lines connect the same leaves (species) in both trees. (B) Co-phylo plot representing the comparison between the phylogeny obtained under the rooted heterogeneous model of evolution (LG+C20+R10, left side) and the unrooted heterogeneous model of evolution (LG+C20+R10, right side). Red lines connect the same leaves (species) in both trees. Figure S4. Phylogenetic comparisons of the Sp [file media-1.zip › supplementary data/Table_S1.xlsx]

## Sheet: Table_S1
Assembly_number	Clade	Species_name	NCBI_ID	Number	Version	Assembly	GC_percentage	Length	N50_type	N50_value	Protein_number
GCF_000243815	Leptospirales	Leptospira alexanderi	GCF_000243815.2_gls454062v02	000243815	2	gls454062v02	39.09	4223825	contig-N50	156869	3415
GCF_000332555	Leptospirales	Leptospira alstonii	GCF_000332555.2_gls454193v02	000332555	2	gls454193v02	42.13	4437303	contig-N50	152980	3749
GCF_000013945	Leptospirales	Leptospira borgpetersenii	GCF_000013945.1_ASM1394v1	000013945	1	ASM1394v1	40.2	3931782	scaffold-N50	3614446	2936
GCF_000092565	Leptospirales	Leptospira interrogans	GCF_000092565.1_ASM9256v1	000092565	1	ASM9256v1	35.08	4698134	scaffold-N50	4338762	3621
GCF_000244515	Leptospirales	Leptospira kirschneri	GCF_000244515.1_Lkirs200702274v2.0	000244515	1	Lkirs200702274v2.0	36.36	4317431	contig-N50	359987	3379
GCF_000306675	Leptospirales	Leptospira mayottensis	GCF_000306675.2_ASM30667v3	000306675	2	ASM30667v3	38.49	4216282	scaffold-N50	3815263	3333
GCF_000306255	Leptospirales	Leptospira noguchii	GCF_000306255.2_gls454059v02	000306255	2	gls454059v02	35.48	4710917	contig-N50	280299	3633
GCF_000313175	Leptospirales	Leptospira santarosai	GCF_000313175.2_ASM31317v2	000313175	2	ASM31317v2	41.88	3983611	scaffold-N50	3659905	3469
GCF_006874765	Leptospirales	Leptospira weilii	GCF_006874765.1_ASM687476v1	006874765	1	ASM687476v1	39.85	4381393	scaffold-N50	3965053	3643
GCF_000243735	Leptospirales	Leptospira kmetyi	GCF_000243735.2_gls454052v1.0	000243735	2	gls454052v1.0	43.52	4418431	contig-N50	3808637	3930
GCF_002811955	Leptospirales	Leptospira ellisii	GCF_002811955.2_ASM281195v2	002811955	2	ASM281195v2	46.39	4302282	contig-N50	190896	3878
GCF_002811925	Leptospirales	Leptospira barantonii	GCF_002811925.1_ASM281192v1	002811925	1	ASM281192v1	44.84	4392226	contig-N50	347630	3962
GCF_002811845	Leptospirales	Leptospira adleri	GCF_002811845.1_ASM281184v1	002811845	1	ASM281184v1	43.33	4388198	scaffold-N50	202560	3871
GCF_004770605	Leptospirales	Leptospira gomenensis	GCF_004770605.1_ASM477060v1	004770605	1	ASM477060v1	46.31	4290521	contig-N50	100649	3814
GCF_001729245	Leptospirales	Leptospira tipperaryensis	GCF_001729245.1_ASM172924v1	001729245	1	ASM172924v1	42.4	4591888	scaffold-N50	4105414	4065
GCF_003545885	Leptospirales	Leptospira stimsonii	GCF_003545885.1_ASM354588v1	003545885	1	ASM354588v1	39.84	4837465	contig-N50	623593	4293
GCF_003545925	Leptospirales	Leptospira yasudae	GCF_003545925.1_ASM354592v1	003545925	1	ASM354592v1	45.16	4444566	contig-N50	589757	4028
GCF_016918785	Leptospirales	Leptospira ainazelensis	GCF_016918785.1_ASM1691878v1	016918785	1	ASM1691878v1	40.37	4864687	contig-N50	199138	4337
GCF_016919175	Leptospirales	Leptospira ainlahdjerensis	GCF_016919175.1_ASM1691917v1	016919175	1	ASM1691917v1	42.24	4843892	contig-N50	127634	4279
GCF_022267325	Leptospirales	Leptospira sanjuanensis	GCF_022267325.1_ASM2226732v1	022267325	1	ASM2226732v1	43.23	4503289	contig-N50	3958157	4016
GCF_000243715	Leptospirales	Leptospira broomii	GCF_000243715.2_gls454050v02	000243715	2	gls454050v02	42.77	4395904	contig-N50	2457338	3878
GCF_000306235	Leptospirales	Leptospira fainei	GCF_000306235.2_gls454058v2.0	000306235	2	gls454058v2.0	42.88	4287324	contig-N50	579278	3794
GCF_000243675	Leptospirales	Leptospira inadai	GCF_000243675.2_gls454047v02	000243675	2	gls454047v02	43.85	4457871	contig-N50	810442	3882
GCF_000244755	Leptospirales	Leptospira licerasiae	GCF_000244755.1_ASM24475v3	000244755	1	ASM24475v3	40.83	4211147	contig-N50	553148	3824
GCF_000306115	Leptospirales	Leptospira wolffii	GCF_000306115.2_gls454061v02	000306115	2	gls454061v02	41.52	4400835	contig-N50	916783	3961
GCF_002150055	Leptospirales	Leptospira venezuelensis	GCF_002150055.1_ASM215005v1	002150055	1	ASM215005v1	39.39	4306002	contig-N50	895811	3961
GCF_002812225	Leptospirales	Leptospira haakeii	GCF_002812225.1_ASM281222v1	002812225	1	ASM281222v1	42.18	4191631	scaffold-N50	324807	3799
GCF_002811505	Leptospirales	Leptospira hartskeerlii	GCF_002811505.1_ASM281150v1	002811505	1	ASM281150v1	39.56	4048089	scaffold-N50	406654	3689
GCF_002812205	Leptospirales	Leptospira neocaledonica	GCF_002812205.1_ASM281220v1	002812205	1	ASM281220v1	39.93	4213808	scaffold-N50	452736	3857
GCF_002811875	Leptospirales	Leptospira perolatii	GCF_002811875.1_ASM281187v1	002811875	1	ASM281187v1	42.4	3985918	contig-N50	332586	3551
GCF_002811765	Leptospirales	Leptospira saintgironsiae	GCF_002811765.1_ASM281176v1	002811765	1	ASM281176v1	38.92	4083319	contig-N50	551160	3734
GCF_004770105	Leptospirales	Leptospira andrefontaineae	GCF_004770105.1_ASM477010v1	004770105	1	ASM477010v1	40.05	4281887	contig-N50	460372	3897
GCF_004770895	Leptospirales	Leptospira dzoumogneensis	GCF_004770895.1_ASM477089v1	004770895	1	ASM477089v1	41.85	4118320	contig-N50	585855	3751
GCF_004769195	Leptospirales	Leptospira fletcheri	GCF_004769195.1_ASM476919v1	004769195	1	ASM476919v1	47.41	3733663	contig-N50	474571	3373
GCF_004771275	Leptospirales	Leptospira fluminis	GCF_004771275.1_ASM477127v1	004771275	1	ASM477127v1	47.38	3746420	contig-N50	325090	3379
GCF_003112675	Leptospirales	Leptospira johnsonii	GCF_003112675.1_ASM311267v1	003112675	1	ASM311267v1	42.26	4063992	contig-N50	508309	3727
GCF_004769555	Leptospirales	Leptospira koniamboensis	GCF_004769555.1_ASM476955v1	004769555	1	ASM476955v1	39.88	4319728	contig-N50	868904	3937
GCF_004769595	Leptospirales	Leptospira langatensis	GCF_004769595.1_ASM476959v1	004769595	1	ASM476959v1	45.06	4045464	contig-N50	640893	3658
GCF_004769615	Leptospirales	Leptospira sarikeiensis	GCF_004769615.1_ASM476961v1	004769615	1	ASM476961v1	40.32	4373171	contig-N50	278101	3960
GCF_004769405	Leptospirales	Leptospira selangorensis	GCF_004769405.1_ASM476940v1	004769405	1	ASM476940v1	40.27	4191189	contig-N50	523715	3831
GCF_004770055	Leptospirales	Leptospira semungkikensis	GCF_004770055.1_ASM477005v1	004770055	1	ASM477005v1	43.82	3944076	contig-N50	832702	3561
GCF_000017685	Leptospirales	Leptospira biflexa	GCF_000017685.1_ASM1768v1	000017685	1	ASM1768v1	38.55	3951448	scaffold-N50	3599677	3648
GCF_000332475	Leptospirales	Leptospira yanagawae	GCF_000332475.2_gls454202v02	000332475	2	gls454202v02	36	4056240	contig-N50	330086	3733
GCF_002812085	Leptospirales	Leptospira levettii	GCF_002812085.1_ASM281208v1	002812085	1	ASM281208v1	39.27	3875926	scaffold-N50	772998	3560
GCF_004770445	Leptospirales	Leptospira bouyouniensis	GCF_004770445.1_ASM477044v1	004770445	1	ASM477044v1	35.15	4100043	contig-N50	942431	3782
GCF_003114815	Leptospirales	Leptospira ellinghausenii	GCF_003114815.1_ASM311481v1	003114815	1	ASM311481v1	36.53	4193578	contig-N50	397404	3881
GCF_004769775	Leptospirales	Leptospira jelokensis	GCF_004769775.1_ASM476977v1	004769775	1	ASM476977v1	35.12	4124627	contig-N50	800878	3774
GCF_004769665	Leptospirales	Leptospira kemamanensis	GCF_004769665.1_ASM476966v1	004769665	1	ASM476966v1	38.57	3769371	contig-N50	224302	3476
GCF_000304275	Leptospirales	Leptospira meyeri	GCF_000304275.1_gls454017v1.0	000304275	1	gls454017v1.0	36.11	4188061	contig-N50	2478877	3833
GCF_000332495	Leptospirales	Leptospira terpstrae	GCF_000332495.1_gls454203v02	000332495	1	gls454203v02	36.53	4092188	contig-N50	372285	3803
GCF_000332455	Leptospirales	Leptospira vanthielii	GCF_000332455.1_gls454199v02	000332455	1	gls454199v02	36.64	4232327	contig-N50	164554	3980
GCF_000332515	Leptospirales	Leptospira wolbachii	GCF_000332515.2_gls454195v02	000332515	2	gls454195v02	35.03	4081981	contig-N50	2540234	3783
GCF_002812125	Leptospirales	Leptospira brenneri	GCF_002812125.1_ASM281212v1	002812125	1	ASM281212v1	38.55	4113151	contig-N50	489086	3804
GCF_002811945	Leptospirales	Leptospira harrisiae	GCF_002811945.1_ASM281194v1	002811945	1	ASM281194v1	38.87	3946761	scaffold-N50	2088660	3626
GCF_004770905	Leptospirales	Leptospira bandrabouensis	GCF_004770905.1_ASM477090v1	004770905	1	ASM477090v1	37.36	4027579	contig-N50	2180649	3749
GCF_004769285	Leptospirales	Leptospira bourretii	GCF_004769285.1_ASM476928v1	004769285	1	ASM476928v1	38.01	4235722	contig-N50	708835	3911
GCF_004770265	Leptospirales	Leptospira congkakensis	GCF_004770265.1_ASM477026v1	004770265	1	ASM477026v1	37.34	4003841	contig-N50	682760	3648
GCF_004769235	Leptospirales	Leptospira kanakyensis	GCF_004769235.1_ASM476923v1	004769235	1	ASM476923v1	36.71	4138228	contig-N50	1010756	3831
GCF_004769455	Leptospirales	Leptospira montravelensis	GCF_004769455.1_ASM476945v1	004769455	1	ASM476945v1	33.99	4083426	contig-N50	1385913	3786
GCF_004770475	Leptospirales	Leptospira mtsangambouensis	GCF_004770475.1_ASM477047v1	004770475	1	ASM477047v1	37.83	4083871	contig-N50	1411831	3771
GCF_004770765	Leptospirales	Leptospira noumeaensis	GCF_004770765.1_ASM477076v1	004770765	1	ASM477076v1	36.5	4108400	contig-N50	616770	3795
GCF_004769575	Leptospirales	Leptospira perdikensis	GCF_004769575.1_ASM476957v1	004769575	1	ASM476957v1	38.35	4001979	contig-N50	832751	3679
GCF_016918735	Leptospirales	Leptospira abararensis	GCF_016918735.1_ASM1691873v1	016918735	1	ASM1691873v1	37.41	4176760	contig-N50	191231	3903
GCF_016919165	Leptospirales	Leptospira chreensis	GCF_016919165.1_ASM1691916v1	016919165	1	ASM1691916v1	38.76	4489308	contig-N50	122992	3811
GCF_004770995	Leptospirales	Leptospira idonii	GCF_004770995.1_ASM477099v1	004770995	1	ASM477099v1	38.84	4088029	contig-N50	195150	3763
GCF_004771005	Leptospirales	Leptospira ilyithenensis	GCF_004771005.1_ASM477100v1	004771005	1	ASM477100v1	41.1	4211893	contig-N50	266913	3882
GCF_003114835	Leptospirales	Leptospira kobayashii	GCF_003114835.1_ASM311483v1	003114835	1	ASM311483v1	40.88	4294786	contig-N50	382600	3877
GCF_004770745	Leptospirales	Leptospira ognonensis	GCF_004770745.1_ASM477074v1	004770745	1	ASM477074v1	37.07	3988113	scaffold-N50	305521	3679
GCF_003114855	Leptospirales	Leptospira ryugenii	GCF_003114855.1_ASM311485v1	003114855	1	ASM311485v1	38.35	3951395	scaffold-N50	715814	3666
GCF_000243335	Leptospirales	Leptonema illini	GCF_000243335.1_ASM24333v1	000243335	1	ASM24333v1	53.22	4522760	scaffold-N50	4325094	4129
GCF_000266885	Leptospirales	Turneriella parva	GCF_000266885.1_ASM26688v1	000266885	1	ASM26688v1	53.37	4409302	scaffold-N50	4384015	4065
GCF_001936255	Borreliaceae	Borrelia anserina	GCF_001936255.1_ASM193625v1	001936255	1	ASM193625v1	27.93	1042690	scaffold-N50	906833	932
GCF_023035295	Borreliaceae	Borrelia coriaceae	GCF_023035295.1_ASM2303529v1	023035295	1	ASM2303529v1	28.97	1787333	scaffold-N50	920509	1613
GCF_000259345	Borreliaceae	Borrelia crocidurae	GCF_000259345.1_ASM25934v1	000259345	1	ASM25934v1	25.55	1528893	scaffold-N50	919477	1225
GCF_000523535	Borreliaceae	Borrelia duttonii	GCF_000523535.1_BOR_261	000523535	1	BOR_261	29.74	1640950	contig-N50	907993	1220
GCF_020422925	Borreliaceae	Borrelia hermsii	GCF_020422925.2_ASM2042292v2	020422925	2	ASM2042292v2	30.54	1161689	scaffold-N50	922482	1045
GCF_000500065	Borreliaceae	Borrelia hispanica	GCF_000500065.1_AB2	000500065	1	AB2	28.12	1783846	contig-N50	216648	1563
GCF_014084025	Borreliaceae	Borrelia mahuryensis	GCF_014084025.1_ASM1408402v1	014084025	1	ASM1408402v1	29.72	1236294	scaffold-N50	918483	1087
GCF_008931845	Borreliaceae	Borrelia maritima	GCF_008931845.1_ASM893184v1	008931845	1	ASM893184v1	26.03	1109596	scaffold-N50	902176	989
GCF_019668505	Borreliaceae	Borrelia miyamotoi	GCF_019668505.1_ASM1966850v1	019668505	1	ASM1966850v1	28.88	906165	scaffold-N50	906165	812
GCF_000512145	Borreliaceae	Borrelia parkeri	GCF_000512145.1_ASM51214v2	000512145	1	ASM51214v2	28.87	1030684	scaffold-N50	916945	937
GCF_000500045	Borreliaceae	Borrelia persica	GCF_000500045.1_AB6.5.1	000500045	1	AB6.5.1	29.14	1784977	contig-N50	215270	1447
GCF_000019705	Borreliaceae	Borrelia recurrentis	GCF_000019705.1_ASM1970v1	000019705	1	ASM1970v1	28.18	1242163	scaffold-N50	930981	1071
GCF_003076595	Borreliaceae	Borreliella tachyglossi	GCF_003076595.1_ASM307659v1	003076595	1	ASM307659v1	29.83	1097749	scaffold-N50	937305	1000
GCF_003606285	Borreliaceae	Borrelia turcica	GCF_003606285.1_ASM360628v1	003606285	1	ASM360628v1	30.6	1283624	scaffold-N50	957653	1231
GCF_000012085	Borreliaceae	Borrelia turicatae	GCF_000012085.2_ASM1208v2	000012085	2	ASM1208v2	30.17	1165365	scaffold-N50	917330	1035
GCF_026571835	Borreliaceae	Borreliella afzelii	GCF_026571835.1_ASM2657183v1	026571835	1	ASM2657183v1	28.33	906136	scaffold-N50	906136	810
GCF_030445085	Borreliaceae	Borreliella americana	GCF_030445085.1_ASM3044508v1	030445085	1	ASM3044508v1	26.29	1003506	scaffold-N50	904719	906
GCF_000196215	Borreliaceae	Borreliella bavariensis	GCF_000196215.1_ASM19621v1	000196215	1	ASM19621v1	26.79	986914	scaffold-N50	904246	901
GCF_030439775	Borreliaceae	Borreliella bissettii	GCF_030439775.1_ASM3043977v1	030439775	1	ASM3043977v1	27.04	1012412	scaffold-N50	901242	919
GCF_000181575	Borreliaceae	Borreliella burgdorferi	GCF_000181575.2_ASM18157v2	000181575	2	ASM18157v2	28.92	1321434	scaffold-N50	170966	1242
GCF_030438475	Borreliaceae	Borreliella californiensis	GCF_030438475.1_ASM3043847v1	030438475	1	ASM3043847v1	26.29	1003056	scaffold-N50	902651	903
GCA_000808095	Borreliaceae	Borreliella chilensis	GCA_000808095.1_ASM80809v1	000808095	1	ASM80809v1	27.3	982238	scaffold-N50	900694	898
GCF_030438365	Borreliaceae	Borreliella finlandensis	GCF_030438365.1_ASM3043836v1	030438365	1	ASM3043836v1	26.69	1002970	scaffold-N50	902601	919
GCF_026572315	Borreliaceae	Borreliella garinii	GCF_026572315.1_ASM2657231v1	026572315	1	ASM2657231v1	28.33	905692	scaffold-N50	905692	812
GCF_030438115	Borreliaceae	Borreliella japonica	GCF_030438115.1_ASM3043811v1	030438115	1	ASM3043811v1	26.45	1017684	scaffold-N50	907874	912
GCF_030437705	Borreliaceae	Borreliella lanei	GCF_030437705.1_ASM3043770v1	030437705	1	ASM3043770v1	26.56	1007738	scaffold-N50	907274	916
GCF_001936295	Borreliaceae	Borreliella mayonii	GCF_001936295.1_ASM193629v1	001936295	1	ASM193629v1	26.99	1302058	scaffold-N50	904387	1181
GCF_030436445	Borreliaceae	Borreliella spielmanii	GCF_030436445.1_ASM3043644v1	030436445	1	ASM3043644v1	26.29	1010126	scaffold-N50	902672	923
GCF_030439285	Borreliaceae	Borreliella turdi	GCF_030439285.1_ASM3043928v1	030439285	1	ASM3043928v1	25.9	1009219	scaffold-N50	908244	914
GCF_000170955	Borreliaceae	Borreliella valaisiana	GCF_000170955.2_ASM17095v2	000170955	2	ASM17095v2	25.87	1258864	scaffold-N50	913294	1144
GCF_030436185	Borreliaceae	Borreliella yangtzensis	GCF_030436185.1_ASM3043618v1	030436185	1	ASM3043618v1	26.37	1008882	scaffold-N50	909296	924
GCF_023035875	Borreliaceae	Borrelia puertoricensis	GCF_023035875.1_ASM2303587v1	023035875	1	ASM2303587v1	29.65	1868579	scaffold-N50	109607	1620
GCF_023035835	Borreliaceae	Borrelia venezuelensis	GCF_023035835.1_ASM2303583v1	023035835	1	ASM2303583v1	28.96	1282705	scaffold-N50	926328	1116
GCF_027925085	Borreliaceae	Borrelia fainii	GCF_027925085.1_ASM2792508v1	027925085	1	ASM2792508v1	28.04	1195152	scaffold-N50	951861	1028
GCF_032595875	Borreliaceae	Borreliella andersonii	GCF_032595875.1_ASM3259587v1	032595875	1	ASM3259587v1	26.49	996459	scaffold-N50	902021	897
GCF_030440315	Borreliaceae	Borreliella carolinensis	GCF_030440315.2_ASM3044031v2	030440315	2	ASM3044031v2	26.79	1007834	scaffold-N50	901361	910
GCF_030437945	Borreliaceae	Borreliella kurtenbachii	GCF_030437945.1_ASM3043794v1	030437945	1	ASM3043794v1	26.77	1015378	scaffold-N50	901026	917
GCF_030440365	Borreliaceae	Borreliella lusitaniae	GCF_030440365.1_ASM3044036v1	030440365	1	ASM3044036v1	26.33	1025544	scaffold-N50	903614	936
GCF_030439705	Borreliaceae	Borreliella tanukii	GCF_030439705.1_ASM3043970v1	030439705	1	ASM3043970v1	26.65	1012946	scaffold-N50	913310	922
GCF_008016755	Brachyspira	Brachyspira aalborgi	GCF_008016755.1_ASM801675v1	008016755	1	ASM801675v1	29.08	2609344	scaffold-N50	355956	2351
GCF_000518245	Brachyspira	Brachyspira alvinipulli	GCF_000518245.1_ASM51824v1	000518245	1	ASM51824v1	27.06	3420763	scaffold-N50	342358	3071
GCF_000316195	Brachyspira	Brachyspira hampsonii	GCF_000316195.1_ASM31619v1	000316195	1	ASM31619v1	28.59	3037350	scaffold-N50	1924647	2591
GCF_017751225	Brachyspira	Brachyspira hyodysenteriae	GCF_017751225.1_ASM1775122v1	017751225	1	ASM1775122v1	24.73	3085162	scaffold-N50	3052634	2652
GCF_000384655	Brachyspira	Brachyspira innocens	GCF_000384655.1_ASM38465v1	000384655	1	ASM38465v1	26.96	3281611	contig-N50	52799	2849
GCF_000223215	Brachyspira	Brachyspira intermedia	GCF_000223215.1_ASM22321v1	000223215	1	ASM22321v1	24.12	3308048	scaffold-N50	3304788	2831
GCF_000092845	Brachyspira	Brachyspira murdochii	GCF_000092845.1_ASM9284v1	000092845	1	ASM9284v1	27.75	3241804	scaffold-N50	3241804	2768
GCF_000143725	Brachyspira	Brachyspira pilosicoli	GCF_000143725.1_ASM14372v1	000143725	1	ASM14372v1	27.9	2586443	scaffold-N50	2586443	2272
GCF_001049755	Brachyspira	Brachyspira suanatina	GCF_001049755.1_BRSU_AN4859_03	001049755	1	BRSU_AN4859_03	28.32	3258009	contig-N50	2243936	2781
GCF_900112165	Brevinematales	Brevinema andersonii	GCF_900112165.1_IMG-taxon_2597490362_annotated_assembly	900112165	1	IMG-taxon_2597490362_annotated_assembly	35.4	1501400	scaffold-N50	65411	1463
GCF_023525255	Brevinematales	Thermospira aquatica	GCF_023525255.1_ASM2352525v1	023525255	1	ASM2352525v1	43.15	2515453	scaffold-N50	2515453	2319
GCA_025266855	Brevinematales	Longinema margulisiae	GCA_025266855.1_ASM2526685v1	025266855	1	ASM2526685v1	45.43	2430673	scaffold-N50	2430673	2484
GCF_900167025	Treponemataceae	Treponema berlinense	GCF_900167025.1_IMG-taxon_2582581319_annotated_assembly	900167025	1	IMG-taxon_2582581319_annotated_assembly	39.13	2521032	scaffold-N50	162519	2162
GCF_000212415	Treponemataceae	Treponema brennaborense	GCF_000212415.1_ASM21241v1	000212415	1	ASM21241v1	51.47	3055580	scaffold-N50	3055580	2571
GCF_900111035	Treponemataceae	Treponema bryantii	GCF_900111035.1_IMG-taxon_2623620477_annotated_assembly	900111035	1	IMG-taxon_2623620477_annotated_assembly	37.14	3432581	scaffold-N50	420425	3041
GCF_000219725	Treponemataceae	Gracilinema caldarium	GCF_000219725.1_ASM21972v1	000219725	1	ASM21972v1	45.58	3239340	scaffold-N50	3239340	2820
GCF_000008185	Treponemataceae	Treponema denticola	GCF_000008185.1_ASM818v1	000008185	1	ASM818v1	37.87	2843201	scaffold-N50	2843201	2530
GCF_000413055	Treponemataceae	Treponema maltophilum	GCF_000413055.1_Trep_malt_ATCC_51939_V1	000413055	1	Trep_malt_ATCC_51939_V1	47.82	2530388	scaffold-N50	2530388	2262
GCF_017161265	Treponemataceae	Treponema medium	GCF_017161265.1_ASM1716126v1	017161265	1	ASM1716126v1	44.26	2721998	scaffold-N50	2721998	2291
GCF_000410535	Treponemataceae	Treponema pallidum	GCF_000410535.2_ASM41053v2	000410535	2	ASM41053v2	52.79	1139633	scaffold-N50	1139633	976
GCF_000217655	Treponemataceae	Treponema paraluiscuniculi	GCF_000217655.1_ASM21765v1	000217655	1	ASM21765v1	52.74	1133390	scaffold-N50	1133390	961
GCF_017893965	Treponemataceae	Treponema parvum	GCF_017893965.1_ASM1789396v1	017893965	1	ASM1789396v1	43.98	2658287	scaffold-N50	2658287	2271
GCF_900497595	Treponemataceae	Treponema pectinovorum	GCF_900497595.1_PRJEB27760	900497595	1	PRJEB27760	38.32	2224027	contig-N50	502263	1871
GCF_000447675	Treponemataceae	Treponema pedis	GCF_000447675.1_ASM44767v1	000447675	1	ASM44767v1	36.9	2889325	scaffold-N50	2889325	2556
GCF_016117655	Treponemataceae	Treponema peruense	GCF_016117655.1_ASM1611765v1	016117655	1	ASM1611765v1	41.24	2738066	scaffold-N50	2738066	2370
GCF_008153345	Treponemataceae	Treponema phagedenis	GCF_008153345.1_ASM815334v1	008153345	1	ASM815334v1	39.91	3372116	scaffold-N50	3372116	2634
GCF_022773975	Treponemataceae	Treponema porcinum	GCF_022773975.1_ASM2277397v1	022773975	1	ASM2277397v1	42.82	2348404	contig-N50	136982	2051
GCF_000214375	Treponemataceae	Treponema primitia	GCF_000214375.1_ASM21437v1	000214375	1	ASM21437v1	50.84	4059867	scaffold-N50	4059867	3469
GCF_000755145	Treponemataceae	Treponema putidum	GCF_000755145.1_ASM75514v1	000755145	1	ASM75514v1	35.74	2800562	scaffold-N50	2796913	2444
GCF_014202035	Treponemataceae	Treponema rectale	GCF_014202035.1_ASM1420203v1	014202035	1	ASM1420203v1	41.6	2869177	scaffold-N50	1039330	2398
GCF_014201975	Treponemataceae	Treponema ruminis	GCF_014201975.1_ASM1420197v1	014201975	1	ASM1420197v1	43.52	3323807	scaffold-N50	397985	2784
GCF_000255555	Treponemataceae	Treponema saccharophilum	GCF_000255555.1_ASM25555v2	000255555	1	ASM25555v2	52.69	3453898	contig-N50	138893	2891
GCF_024181585	Treponemataceae	Treponema socranskii	GCF_024181585.1_ASM2418158v1	024181585	1	ASM2418158v1	48.99	2805741	scaffold-N50	2805741	2430
GCF_000195275	Treponemataceae	Treponema succinifaciens	GCF_000195275.1_ASM19527v1	000195275	1	ASM19527v1	38.91	2897425	scaffold-N50	2731853	2703
GCF_000412995	Treponemataceae	Treponema vincentii	GCF_000412995.1_Trep_vinc_F0403_V1	000412995	1	Trep_vinc_F0403_V1	45.54	2693493	scaffold-N50	2347197	2363
GCF_014737315	Treponemataceae	Treponema zioleckii	GCF_014737315.1_ASM1473731v1	014737315	1	ASM1473731v1	40.78	3876957	scaffold-N50	48452	3360
GCF_021021555	Treponemataceae	Teretinema zuelzerae	GCF_021021555.1_ASM2102155v1	021021555	1	ASM2102155v1	49.04	3621248	contig-N50	1989004	3045
GCF_016616095	Treponemataceae	Breznakiella homolactica	GCF_016616095.2_ASM1661609v2	016616095	2	ASM1661609v2	52.92	4646109	scaffold-N50	4646109	4080
GCF_022376835	Treponemataceae	Brucepastera parasyntrophica	GCF_022376835.1_ASM2237683v1	022376835	1	ASM2237683v1	45.97	3239032	scaffold-N50	3239032	2884
GCF_000214355	Treponemataceae	Leadbettera azotonutricia	GCF_000214355.1_ASM21435v1	000214355	1	ASM21435v1	49.8	3855671	scaffold-N50	3855671	3368
GCF_028748145	Entomospira	Entomospira culicis	GCF_028748145.1_ASM2874814v1	028748145	1	ASM2874814v1	43.14	1769585	scaffold-N50	1639587	1623
GCF_028748125	Entomospira	Entomospira entomophilus	GCF_028748125.1_ASM2874812v1	028748125	1	ASM2874812v1	38.8	1785308	scaffold-N50	1486142	1686
GCF_028748105	Entomospira	Entomospira nematocera	GCF_028748105.1_ASM2874810v1	028748105	1	ASM2874810v1	39.26	1680475	scaffold-N50	1418820	1535
GCF_000373545	Other Spirochaetia	Alkalispirochaeta alkalica	GCF_000373545.1_ASM37354v1	000373545	1	ASM37354v1	56.01	3358314	scaffold-N50	145061	2643
GCF_900156105	Other Spirochaetia	Alkalispirochaeta americana	GCF_900156105.1_IMG-taxon_2706795025_annotated_assembly	900156105	1	IMG-taxon_2706795025_annotated_assembly	54.31	3309052	scaffold-N50	162526	2848
GCF_002916695	Other Spirochaetia	Alkalispirochaeta sphaeroplastigenens	GCF_002916695.1_ASM291669v1	002916695	1	ASM291669v1	57.81	3354883	contig-N50	95244	2797
GCF_002087085	Other Spirochaetia	Marispirochaeta aestuarii	GCF_002087085.1_ASM208708v1	002087085	1	ASM208708v1	50.76	4216685	contig-N50	190557	3789
GCF_008329965	Other Spirochaetia	Oceanispirochaeta crateris	GCF_008329965.1_ASM832996v1	008329965	1	ASM832996v1	43.24	4012482	scaffold-N50	4012482	3527
GCF_000208385	Other Spirochaetia	Parasphaerochaeta coccoides	GCF_000208385.1_ASM20838v1	000208385	1	ASM20838v1	50.56	2227296	scaffold-N50	2227296	1830
GCF_009695635	Other Spirochaetia	Bullifex porci	GCF_009695635.1_ASM969563v1	009695635	1	ASM969563v1	37.75	2420487	contig-N50	78751	2253
GCF_000507245	Other Spirochaetia	Salinispira pacifica	GCF_000507245.1_ASM50724v1	000507245	1	ASM50724v1	51.86	3782798	scaffold-N50	3782798	3160
GCF_000378205	Other Spirochaetia	Sediminispirochaeta bajacaliforniensis	GCF_000378205.1_ASM37820v1	000378205	1	ASM37820v1	44.33	4576607	scaffold-N50	176769	4152
GCF_000143985	Other Spirochaetia	Sediminispirochaeta smaragdinae	GCF_000143985.1_ASM14398v1	000143985	1	ASM14398v1	48.97	4653970	scaffold-N50	4653970	4249
GCF_000190435	Other Spirochaetia	Sphaerochaeta globosa	GCF_000190435.1_ASM19043v1	000190435	1	ASM19043v1	48.87	3316466	scaffold-N50	3316466	3026
GCF_003429665	Other Spirochaetia	Sphaerochaeta halotolerans	GCF_003429665.1_ASM342966v1	003429665	1	ASM342966v1	47.25	2927075	scaffold-N50	208965	2741
GCF_000236685	Other Spirochaetia	Sphaerochaeta pleomorpha	GCF_000236685.1_ASM23668v1	000236685	1	ASM23668v1	46.2	3590853	scaffold-N50	3590853	3188
GCF_000242595	Other Spirochaetia	Spirochaeta africana	GCF_000242595.2_ASM24259v3	000242595	2	ASM24259v3	57.77	3285855	scaffold-N50	3285855	2780
GCF_000426705	Other Spirochaetia	Spirochaeta cellobiosiphila	GCF_000426705.1_ASM42670v1	000426705	1	ASM42670v1	36.2	3949848	scaffold-N50	394611	3620
GCF_014207565	Other Spirochaetia	Spirochaeta isovalerica	GCF_014207565.1_ASM1420756v1	014207565	1	ASM1420756v1	44.02	4875193	scaffold-N50	401889	4318
GCF_000758165	Other Spirochaetia	Spirochaeta lutea	GCF_000758165.1_Spiroch1.0	000758165	1	Spiroch1.0	49.1	3532909	scaffold-N50	221765	2892
GCF_000184345	Other Spirochaetia	Spirochaeta thermophila	GCF_000184345.1_ASM18434v2	000184345	1	ASM18434v2	60.92	2560222	scaffold-N50	2560222	2282
GCF_008329945	Other Spirochaetia	Thiospirochaeta perfilievii	GCF_008329945.1_ASM832994v1	008329945	1	ASM832994v1	31.21	3700583	scaffold-N50	3667739	3323
